# Supplementary material for: Binding moral values gain importance in the presence of close others
Source: Nat Commun. 2021 May 11;12:2718. doi: 10.1038/s41467-021-22566-6 (PMC8113481; doi:10.1038/s41467-021-22566-6)
Supplement: Supplementary file 4 — Source Data [file 41467_2021_22566_MOESM4_ESM.zip]

Archive with 18 entries (17 files):
- Source Data/
- __MACOSX/._Source Data
- Source Data/Figure 2 Value Source Data OSF 3.csv
- __MACOSX/Source Data/._Figure 2 Value Source Data OSF 3.csv
- Source Data/Figure 3 Source Data OSF 3.csv
- __MACOSX/Source Data/._Figure 3 Source Data OSF 3.csv
- Source Data/Figure 1B Source Data OSF 3.csv
- __MACOSX/Source Data/._Figure 1B Source Data OSF 3.csv
- Source Data/.DS_Store
- __MACOSX/Source Data/._.DS_Store
- Source Data/Figure 2 Behavior Source Data OSF 3.csv
- __MACOSX/Source Data/._Figure 2 Behavior Source Data OSF 3.csv
- Source Data/Figure 4B Source Data OSF 3.csv
- __MACOSX/Source Data/._Figure 4B Source Data OSF 3.csv
- Source Data/Figure 1A Source Data OSF 3.csv
- __MACOSX/Source Data/._Figure 1A Source Data OSF 3.csv
- Source Data/Figure 4C Source Data OSF 3.csv
- __MACOSX/Source Data/._Figure 4C Source Data OSF 3.csv
