# Supplementary material for: Binding moral values gain importance in the presence of close others
Source: Nat Commun. 2021 May 11;12:2718. doi: 10.1038/s41467-021-22566-6 (PMC8113481; doi:10.1038/s41467-021-22566-6)
Supplement: Supplementary file 4 — Source Data [file 41467_2021_22566_MOESM4_ESM.zip › Source Data/Figure 2 Value Source Data OSF 3.csv]

EstimatedCloseness	SelfRatedCloseness	Importance	Value
37.7798165137615	94.15384615384616	92.33333333333333	Binding_V
37.7798165137615	92	82.33333333333333	Binding_V
37.7798165137615	87.66666666666667	97.66666666666667	Binding_V
37.7798165137615	65.88888888888889	79	Binding_V
37.7798165137615	43.5	37.333333333333336	Binding_V
37.7798165137615	43.06666666666667	46.666666666666664	Binding_V
37.7798165137615	72.5	83.33333333333333	Binding_V
37.7798165137615	6	20	Binding_V
37.7798165137615	55.75	89.66666666666667	Binding_V
37.7798165137615	90.22222222222223	100	Binding_V
37.7798165137615	59.333333333333336	73.66666666666667	Binding_V
37.7798165137615	76.9375	80.33333333333333	Binding_V
37.7798165137615	68.8	65.66666666666667	Binding_V
37.7798165137615	69	79.33333333333333	Binding_V
37.7798165137615	65	63.333333333333336	Binding_V
37.7798165137615	96.5	94.33333333333333	Binding_V
37.7798165137615	73.5	49.333333333333336	Binding_V
37.7798165137615	92	67.33333333333333	Binding_V
37.7798165137615	95.6	92.33333333333333	Binding_V
37.7798165137615	100	97.66666666666667	Binding_V
37.7798165137615	35	59.333333333333336	Binding_V
37.7798165137615	80.2	77.66666666666667	Binding_V
37.7798165137615	99.33333333333333	94	Binding_V
37.7798165137615	69.5	70.33333333333333	Binding_V
37.7798165137615	75	62.666666666666664	Binding_V
37.7798165137615	91	68.33333333333333	Binding_V
37.7798165137615	65.5	75	Binding_V
37.7798165137615	73.6	86.66666666666667	Binding_V
37.7798165137615	62.46666666666667	74.33333333333333	Binding_V
37.7798165137615	71.2	76	Binding_V
37.7798165137615	77.13333333333334	71.66666666666667	Binding_V
37.7798165137615	86.53333333333333	83	Binding_V
37.7798165137615	91.25	92.33333333333333	Binding_V
37.7798165137615	40.375	73	Binding_V
37.7798165137615	64	100	Binding_V
37.7798165137615	73.375	84.66666666666667	Binding_V
37.7798165137615	78.53333333333333	82.66666666666667	Binding_V
37.7798165137615	77.46666666666667	65.66666666666667	Binding_V
37.7798165137615	52	35.666666666666664	Binding_V
37.7798165137615	60.5	33.333333333333336	Binding_V
37.7798165137615	50	100	Binding_V
37.7798165137615	47	50.666666666666664	Binding_V
37.7798165137615	84.16666666666667	87	Binding_V
37.7798165137615	45	100	Binding_V
0	0	41.666666666666664	Binding_V
0	0	68.33333333333333	Binding_V
0	0	66.66666666666667	Binding_V
0	0	50.666666666666664	Binding_V
0	0	69	Binding_V
0	0	64.33333333333333	Binding_V
0	0	45.666666666666664	Binding_V
0	0	89.33333333333333	Binding_V
0	0	60.333333333333336	Binding_V
0	0	77.33333333333333	Binding_V
0	0	91.66666666666667	Binding_V
0	0	32.333333333333336	Binding_V
0	0	60.666666666666664	Binding_V
0	0	87.66666666666667	Binding_V
0	0	90	Binding_V
0	0	87	Binding_V
0	0	56.333333333333336	Binding_V
0	0	47	Binding_V
0	0	52.666666666666664	Binding_V
0	0	86	Binding_V
0	0	51	Binding_V
0	0	85	Binding_V
0	0	87.33333333333333	Binding_V
0	0	82	Binding_V
0	0	35	Binding_V
0	0	70	Binding_V
0	0	82	Binding_V
0	0	87.66666666666667	Binding_V
0	0	74.66666666666667	Binding_V
0	0	91.66666666666667	Binding_V
0	0	6	Binding_V
0	0	94.33333333333333	Binding_V
0	0	100	Binding_V
0	0	83.66666666666667	Binding_V
0	0	89.33333333333333	Binding_V
0	0	96.66666666666667	Binding_V
0	0	66.33333333333333	Binding_V
0	0	64.66666666666667	Binding_V
0	0	95.33333333333333	Binding_V
0	0	83.33333333333333	Binding_V
0	0	81.66666666666667	Binding_V
0	0	95.66666666666667	Binding_V
0	0	42	Binding_V
0	0	51.333333333333336	Binding_V
0	0	81.66666666666667	Binding_V
0	0	100	Binding_V
0	0	53.333333333333336	Binding_V
0	0	80	Binding_V
0	0	61.333333333333336	Binding_V
0	0	91.66666666666667	Binding_V
0	0	76.33333333333333	Binding_V
0	0	93.33333333333333	Binding_V
0	0	73	Binding_V
0	0	69.66666666666667	Binding_V
0	0	68.33333333333333	Binding_V
0	0	86.66666666666667	Binding_V
0	0	70	Binding_V
0	0	71.66666666666667	Binding_V
0	0	75.66666666666667	Binding_V
0	0	100	Binding_V
0	0	95	Binding_V
0	0	74.66666666666667	Binding_V
0	0	80.33333333333333	Binding_V
0	0	70.33333333333333	Binding_V
0	0	84.33333333333333	Binding_V
0	0	68.66666666666667	Binding_V
0	0	79.33333333333333	Binding_V
0	0	31.666666666666668	Binding_V
0	0	89.66666666666667	Binding_V
0	0	75.33333333333333	Binding_V
0	0	60.333333333333336	Binding_V
0	0	70	Binding_V
0	0	78.33333333333333	Binding_V
0	0	83	Binding_V
0	0	89.66666666666667	Binding_V
0	0	90	Binding_V
0	0	65.33333333333333	Binding_V
0	0	63.333333333333336	Binding_V
0	0	54	Binding_V
0	0	93.66666666666667	Binding_V
0	0	88.33333333333333	Binding_V
0	0	89	Binding_V
0	0	43	Binding_V
0	0	65.66666666666667	Binding_V
0	0	8.333333333333334	Binding_V
0	0	65.66666666666667	Binding_V
0	0	83	Binding_V
0	0	87	Binding_V
0	0	92.66666666666667	Binding_V
0	0	77.66666666666667	Binding_V
0	0	38.333333333333336	Binding_V
0	0	32.666666666666664	Binding_V
0	0	71	Binding_V
0	0	81	Binding_V
0	0	79	Binding_V
0	0	84	Binding_V
0	0	38	Binding_V
0	0	83.66666666666667	Binding_V
0	0	80.66666666666667	Binding_V
0	0	90.66666666666667	Binding_V
0	0	94.33333333333333	Binding_V
0	0	87	Binding_V
0	0	100	Binding_V
0	0	85	Binding_V
0	0	60	Binding_V
0	0	66	Binding_V
0	0	82	Binding_V
0	0	90.33333333333333	Binding_V
0	0	74	Binding_V
0	0	95.66666666666667	Binding_V
0	0	91.66666666666667	Binding_V
0	0	89.66666666666667	Binding_V
0	0	95	Binding_V
0	0	74.33333333333333	Binding_V
0	0	100	Binding_V
0	0	85	Binding_V
0	0	68.33333333333333	Binding_V
0	0	61	Binding_V
0	0	86	Binding_V
0	0	82.66666666666667	Binding_V
0	0	50	Binding_V
0	0	87.33333333333333	Binding_V
0	0	54.333333333333336	Binding_V
0	0	87	Binding_V
0	0	83.33333333333333	Binding_V
0	0	57	Binding_V
0	0	82.66666666666667	Binding_V
0	0	42	Binding_V
0	0	80	Binding_V
0	0	75.33333333333333	Binding_V
0	0	66.66666666666667	Binding_V
0	0	82.33333333333333	Binding_V
0	0	100	Binding_V
0	0	96.33333333333333	Binding_V
0	0	90.66666666666667	Binding_V
0	0	51	Binding_V
0	0	100	Binding_V
0	0	88.33333333333333	Binding_V
0	0	82	Binding_V
0	0	45	Binding_V
0	0	80.33333333333333	Binding_V
0	0	73.33333333333333	Binding_V
0	0	53	Binding_V
0	0	94	Binding_V
0	0	83.33333333333333	Binding_V
0	0	76	Binding_V
0	0	65.66666666666667	Binding_V
0	0	76.33333333333333	Binding_V
0	0	86	Binding_V
0	0	89.33333333333333	Binding_V
0	0	91	Binding_V
0	0	83.33333333333333	Binding_V
0	0	93.33333333333333	Binding_V
0	0	81.33333333333333	Binding_V
0	0	90.66666666666667	Binding_V
0	0	100	Binding_V
0	0	46.666666666666664	Binding_V
0	0	68.33333333333333	Binding_V
0	0	100	Binding_V
0	0	2	Binding_V
0	0	83	Binding_V
0	0	20.666666666666668	Binding_V
0	0	77.33333333333333	Binding_V
0	0	96.66666666666667	Binding_V
0	0	91.66666666666667	Binding_V
0	0	100	Binding_V
0	0	83.33333333333333	Binding_V
0	0	93.33333333333333	Binding_V
0	0	73.66666666666667	Binding_V
0	0	88.33333333333333	Binding_V
0	0	84.66666666666667	Binding_V
0	0	57.333333333333336	Binding_V
0	0	100	Binding_V
0	0	75	Binding_V
0	0	86	Binding_V
0	0	84	Binding_V
0	0	53	Binding_V
0	0	88.33333333333333	Binding_V
0	0	59.333333333333336	Binding_V
0	0	82.33333333333333	Binding_V
0	0	38.333333333333336	Binding_V
0	0	65.33333333333333	Binding_V
0	0	96.66666666666667	Binding_V
0	0	83.33333333333333	Binding_V
0	0	90.66666666666667	Binding_V
0	0	88.33333333333333	Binding_V
0	0	89.66666666666667	Binding_V
0	0	79	Binding_V
0	0	84	Binding_V
0	0	71.33333333333333	Binding_V
0	0	80.66666666666667	Binding_V
0	0	36.333333333333336	Binding_V
0	0	88.33333333333333	Binding_V
0	0	100	Binding_V
0	0	74.33333333333333	Binding_V
0	0	83.66666666666667	Binding_V
0	0	75	Binding_V
0	0	87.33333333333333	Binding_V
0	0	93.33333333333333	Binding_V
0	0	68.33333333333333	Binding_V
0	0	65	Binding_V
0	0	63.666666666666664	Binding_V
0	0	12	Binding_V
0	0	91.33333333333333	Binding_V
0	0	79	Binding_V
0	0	77.33333333333333	Binding_V
0	0	75	Binding_V
0	0	87	Binding_V
0	0	92	Binding_V
0	0	85.66666666666667	Binding_V
0	0	87.33333333333333	Binding_V
0	0	77.33333333333333	Binding_V
0	0	52.666666666666664	Binding_V
0	0	66.66666666666667	Binding_V
0	0	35.333333333333336	Binding_V
0	0	82.33333333333333	Binding_V
0	0	76.66666666666667	Binding_V
0	0	73.33333333333333	Binding_V
0	0	83.33333333333333	Binding_V
0	0	98.33333333333333	Binding_V
0	0	55	Binding_V
0	0	59.666666666666664	Binding_V
0	0	63.333333333333336	Binding_V
0	0	63.333333333333336	Binding_V
0	0	85.33333333333333	Binding_V
0	0	63.333333333333336	Binding_V
0	0	80.33333333333333	Binding_V
0	0	39.666666666666664	Binding_V
0	0	100	Binding_V
0	0	83.33333333333333	Binding_V
0	0	52.666666666666664	Binding_V
0	0	96.66666666666667	Binding_V
0	0	90	Binding_V
0	0	76.33333333333333	Binding_V
0	0	100	Binding_V
0	0	100	Binding_V
0	0	100	Binding_V
0	0	78	Binding_V
0	0	90.66666666666667	Binding_V
0	0	85	Binding_V
0	0	83.33333333333333	Binding_V
0	0	38.666666666666664	Binding_V
0	0	80	Binding_V
0	0	94	Binding_V
0	0	100	Binding_V
0	0	63.333333333333336	Binding_V
0	0	91.66666666666667	Binding_V
0	0	40.666666666666664	Binding_V
0	0	88.33333333333333	Binding_V
0	0	90.33333333333333	Binding_V
0	0	26	Binding_V
0	0	100	Binding_V
0	0	76.66666666666667	Binding_V
0	0	93.33333333333333	Binding_V
0	0	63.666666666666664	Binding_V
0	0	67.33333333333333	Binding_V
0	0	93.66666666666667	Binding_V
0	0	77	Binding_V
0	0	78	Binding_V
0	0	100	Binding_V
0	0	86.66666666666667	Binding_V
0	0	30	Binding_V
0	0	90	Binding_V
0	0	35	Binding_V
0	0	46.333333333333336	Binding_V
0	0	84.66666666666667	Binding_V
0	0	74.66666666666667	Binding_V
0	0	91	Binding_V
0	0	70	Binding_V
0	0	42.333333333333336	Binding_V
0	0	80.66666666666667	Binding_V
0	0	95	Binding_V
0	0	100	Binding_V
0	0	100	Binding_V
0	0	89.33333333333333	Binding_V
0	0	91.66666666666667	Binding_V
0	0	82.33333333333333	Binding_V
0	0	95.66666666666667	Binding_V
0	0	67.66666666666667	Binding_V
0	0	82	Binding_V
0	0	98.33333333333333	Binding_V
0	0	41	Binding_V
0	0	58.666666666666664	Binding_V
0	0	96	Binding_V
0	0	76.33333333333333	Binding_V
0	0	100	Binding_V
0	0	57.666666666666664	Binding_V
0	0	76.66666666666667	Binding_V
0	0	44.666666666666664	Binding_V
0	0	85.66666666666667	Binding_V
0	0	23.333333333333332	Binding_V
0	0	75	Binding_V
0	0	20	Binding_V
0	0	95	Binding_V
0	0	97	Binding_V
0	0	26.666666666666668	Binding_V
0	0	88.33333333333333	Binding_V
0	0	100	Binding_V
0	0	66.66666666666667	Binding_V
0	0	70.66666666666667	Binding_V
0	0	67.33333333333333	Binding_V
0	0	93.33333333333333	Binding_V
0	0	45	Binding_V
0	0	69.66666666666667	Binding_V
0	0	18.333333333333332	Binding_V
0	0	100	Binding_V
0	0	69.33333333333333	Binding_V
0	0	78.66666666666667	Binding_V
0	0	100	Binding_V
0	0	60	Binding_V
0	0	92.33333333333333	Binding_V
0	0	66.66666666666667	Binding_V
0	0	85.33333333333333	Binding_V
0	0	45	Binding_V
0	0	80.33333333333333	Binding_V
0	0	58.666666666666664	Binding_V
0	0	90	Binding_V
0	0	93.33333333333333	Binding_V
0	0	76.33333333333333	Binding_V
0	0	80	Binding_V
0	0	78.33333333333333	Binding_V
0	0	98.33333333333333	Binding_V
0	0	59.666666666666664	Binding_V
0	0	100	Binding_V
0	0	77.66666666666667	Binding_V
0	0	60.666666666666664	Binding_V
0	0	86.66666666666667	Binding_V
0	0	96.66666666666667	Binding_V
0	0	89	Binding_V
0	0	96.66666666666667	Binding_V
0	0	63.333333333333336	Binding_V
0	0	96	Binding_V
0	0	55	Binding_V
0	0	78	Binding_V
0	0	10.333333333333334	Binding_V
0	0	97.33333333333333	Binding_V
0	0	88.33333333333333	Binding_V
0	0	44.333333333333336	Binding_V
0	0	87.33333333333333	Binding_V
0	0	58.333333333333336	Binding_V
0	0	90.33333333333333	Binding_V
0	0	70.66666666666667	Binding_V
0	0	88.33333333333333	Binding_V
0	0	43.333333333333336	Binding_V
0	0	60	Binding_V
0	0	61.333333333333336	Binding_V
0	0	26.666666666666668	Binding_V
0	0	65	Binding_V
0	0	83.33333333333333	Binding_V
0	0	90	Binding_V
0	0	69.33333333333333	Binding_V
0	0	55.666666666666664	Binding_V
0	0	100	Binding_V
0	0	90	Binding_V
0	0	79.66666666666667	Binding_V
0	0	75	Binding_V
0	0	67.66666666666667	Binding_V
0	0	61	Binding_V
0	0	53.666666666666664	Binding_V
0	0	78.66666666666667	Binding_V
0	0	85.33333333333333	Binding_V
0	0	52.666666666666664	Binding_V
0	0	90	Binding_V
0	0	100	Binding_V
0	0	53	Binding_V
0	0	90.66666666666667	Binding_V
0	0	91.66666666666667	Binding_V
0	0	41	Binding_V
0	0	84	Binding_V
0	0	94	Binding_V
0	0	93.66666666666667	Binding_V
0	0	98	Binding_V
0	0	70.33333333333333	Binding_V
0	0	66.66666666666667	Binding_V
0	0	86.66666666666667	Binding_V
0	0	42.666666666666664	Binding_V
0	0	60.333333333333336	Binding_V
0	0	81	Binding_V
0	0	50.333333333333336	Binding_V
0	0	95	Binding_V
0	0	67.33333333333333	Binding_V
0	0	95	Binding_V
0	0	83.33333333333333	Binding_V
0	0	42	Binding_V
0	0	36.666666666666664	Binding_V
0	0	50.666666666666664	Binding_V
0	0	67.33333333333333	Binding_V
0	0	63.333333333333336	Binding_V
0	0	69.33333333333333	Binding_V
0	0	93.33333333333333	Binding_V
0	0	81.66666666666667	Binding_V
0	0	90.66666666666667	Binding_V
0	0	57	Binding_V
0	0	87.33333333333333	Binding_V
0	0	95	Binding_V
0	0	44	Binding_V
0	0	86.66666666666667	Binding_V
0	0	50.666666666666664	Binding_V
0	0	57.666666666666664	Binding_V
0	0	88.33333333333333	Binding_V
0	0	100	Binding_V
0	0	42.333333333333336	Binding_V
0	0	73.33333333333333	Binding_V
0	0	80.33333333333333	Binding_V
0	0	66.66666666666667	Binding_V
0	0	60	Binding_V
0	0	60.333333333333336	Binding_V
0	0	55.333333333333336	Binding_V
0	0	84	Binding_V
0	0	81.33333333333333	Binding_V
0	0	71	Binding_V
0	0	85	Binding_V
0	0	96.66666666666667	Binding_V
0	0	85.33333333333333	Binding_V
0	0	79	Binding_V
0	0	72.33333333333333	Binding_V
0	0	49	Binding_V
0	0	61.333333333333336	Binding_V
0	0	100	Binding_V
0	0	36.666666666666664	Binding_V
0	0	93	Binding_V
0	0	96.66666666666667	Binding_V
0	0	68	Binding_V
0	0	65.33333333333333	Binding_V
0	0	100	Binding_V
0	0	58.333333333333336	Binding_V
0	0	76.66666666666667	Binding_V
0	0	85.66666666666667	Binding_V
0	0	75	Binding_V
0	0	75	Binding_V
0	0	73.66666666666667	Binding_V
0	0	54.666666666666664	Binding_V
0	0	21.666666666666668	Binding_V
0	0	80	Binding_V
0	0	99.66666666666667	Binding_V
0	0	75	Binding_V
0	0	40	Binding_V
0	0	78.66666666666667	Binding_V
0	0	100	Binding_V
0	0	59.666666666666664	Binding_V
0	0	86.66666666666667	Binding_V
0	0	80.66666666666667	Binding_V
0	0	100	Binding_V
0	0	81	Binding_V
0	0	91.33333333333333	Binding_V
0	0	83.33333333333333	Binding_V
0	0	83.66666666666667	Binding_V
0	0	100	Binding_V
0	0	66	Binding_V
0	0	67	Binding_V
0	0	49	Binding_V
0	0	53.333333333333336	Binding_V
0	0	91	Binding_V
0	0	100	Binding_V
0	0	79	Binding_V
0	0	49.666666666666664	Binding_V
0	0	68.33333333333333	Binding_V
0	0	86.66666666666667	Binding_V
0	0	80	Binding_V
0	0	85.66666666666667	Binding_V
0	0	100	Binding_V
0	0	90	Binding_V
0	0	57.666666666666664	Binding_V
0	0	44	Binding_V
0	0	84.33333333333333	Binding_V
0	0	98.33333333333333	Binding_V
0	0	62	Binding_V
0	0	79	Binding_V
0	0	77.33333333333333	Binding_V
0	0	92.66666666666667	Binding_V
0	0	39.666666666666664	Binding_V
0	0	100	Binding_V
0	0	59	Binding_V
0	0	74.66666666666667	Binding_V
0	0	74	Binding_V
0	0	72	Binding_V
0	0	79	Binding_V
0	0	82.66666666666667	Binding_V
0	0	82.33333333333333	Binding_V
0	0	76.66666666666667	Binding_V
0	0	100	Binding_V
0	0	67	Binding_V
0	0	25	Binding_V
0	0	59	Binding_V
0	0	79	Binding_V
0	0	90.66666666666667	Binding_V
0	0	83.66666666666667	Binding_V
0	0	85.33333333333333	Binding_V
0	0	59	Binding_V
0	0	70.66666666666667	Binding_V
0	0	81.66666666666667	Binding_V
0	0	88.33333333333333	Binding_V
0	0	80.66666666666667	Binding_V
0	0	75	Binding_V
0	0	78.66666666666667	Binding_V
0	0	66	Binding_V
0	0	90	Binding_V
0	0	100	Binding_V
0	0	56.666666666666664	Binding_V
0	0	95.33333333333333	Binding_V
0	0	71.66666666666667	Binding_V
0	0	69	Binding_V
0	0	99.33333333333333	Binding_V
0	0	75.66666666666667	Binding_V
0	0	83.66666666666667	Binding_V
0	0	71.66666666666667	Binding_V
0	0	80	Binding_V
0	0	63	Binding_V
0	0	50.666666666666664	Binding_V
0	0	77.66666666666667	Binding_V
0	0	91.66666666666667	Binding_V
0	0	69.66666666666667	Binding_V
0	0	50.666666666666664	Binding_V
0	0	100	Binding_V
0	0	92.33333333333333	Binding_V
0	0	54.333333333333336	Binding_V
0	0	85.33333333333333	Binding_V
0	0	70	Binding_V
0	0	80.33333333333333	Binding_V
0	0	59	Binding_V
0	0	95.33333333333333	Binding_V
0	0	90	Binding_V
0	0	80	Binding_V
0	0	63.333333333333336	Binding_V
0	0	90	Binding_V
0	0	90.66666666666667	Binding_V
0	0	69	Binding_V
0	0	100	Binding_V
0	0	79.33333333333333	Binding_V
0	0	85.66666666666667	Binding_V
0	0	84	Binding_V
0	0	91.66666666666667	Binding_V
0	0	87	Binding_V
0	0	70	Binding_V
0	0	100	Binding_V
0	0	70.66666666666667	Binding_V
0	0	73.66666666666667	Binding_V
0	0	79.66666666666667	Binding_V
0	0	100	Binding_V
0	0	91.66666666666667	Binding_V
0	0	89	Binding_V
0	0	78	Binding_V
0	0	85	Binding_V
0	0	96	Binding_V
0	0	78.66666666666667	Binding_V
0	0	65.66666666666667	Binding_V
0	0	92.66666666666667	Binding_V
0	0	88.33333333333333	Binding_V
0	0	55.333333333333336	Binding_V
0	0	63.333333333333336	Binding_V
0	0	40	Binding_V
0	0	42	Binding_V
0	0	65.33333333333333	Binding_V
0	0	76	Binding_V
0	0	97.33333333333333	Binding_V
0	0	59.666666666666664	Binding_V
0	0	67	Binding_V
0	0	73.33333333333333	Binding_V
0	0	45.666666666666664	Binding_V
0	0	92.66666666666667	Binding_V
0	0	58.333333333333336	Binding_V
0	0	77.33333333333333	Binding_V
0	0	49	Binding_V
0	0	61.666666666666664	Binding_V
0	0	96.33333333333333	Binding_V
0	0	18.333333333333332	Binding_V
0	0	56.333333333333336	Binding_V
0	0	77	Binding_V
0	0	71.66666666666667	Binding_V
0	0	75.66666666666667	Binding_V
0	0	62.333333333333336	Binding_V
0	0	29.666666666666668	Binding_V
0	0	64.66666666666667	Binding_V
0	0	100	Binding_V
0	0	46.666666666666664	Binding_V
0	0	74	Binding_V
0	0	88.33333333333333	Binding_V
0	0	100	Binding_V
0	0	76.66666666666667	Binding_V
0	0	55.666666666666664	Binding_V
0	0	89.66666666666667	Binding_V
0	0	87.33333333333333	Binding_V
0	0	84	Binding_V
0	0	96.33333333333333	Binding_V
0	0	71.33333333333333	Binding_V
0	0	47.666666666666664	Binding_V
0	0	71	Binding_V
0	0	83.33333333333333	Binding_V
0	0	80	Binding_V
0	0	62.333333333333336	Binding_V
0	0	21.666666666666668	Binding_V
0	0	90	Binding_V
0	0	66.66666666666667	Binding_V
0	0	63.333333333333336	Binding_V
0	0	91.66666666666667	Binding_V
0	0	85	Binding_V
0	0	82	Binding_V
0	0	79.33333333333333	Binding_V
0	0	32.666666666666664	Binding_V
0	0	85	Binding_V
0	0	92.66666666666667	Binding_V
0	0	76.33333333333333	Binding_V
0	0	57.333333333333336	Binding_V
0	0	84.66666666666667	Binding_V
0	0	94.33333333333333	Binding_V
0	0	93.33333333333333	Binding_V
0	0	75.66666666666667	Binding_V
0	0	53.333333333333336	Binding_V
0	0	63.333333333333336	Binding_V
0	0	83.33333333333333	Binding_V
0	0	74	Binding_V
0	0	96.66666666666667	Binding_V
0	0	90	Binding_V
0	0	100	Binding_V
0	0	76.66666666666667	Binding_V
0	0	76.66666666666667	Binding_V
0	0	82	Binding_V
0	0	58	Binding_V
0	0	68.66666666666667	Binding_V
0	0	59	Binding_V
0	0	65.33333333333333	Binding_V
0	0	89.66666666666667	Binding_V
0	0	62.333333333333336	Binding_V
0	0	54	Binding_V
0	0	29.666666666666668	Binding_V
0	0	72.66666666666667	Binding_V
0	0	88.33333333333333	Binding_V
0	0	82.66666666666667	Binding_V
0	0	93.33333333333333	Binding_V
0	0	52.333333333333336	Binding_V
0	0	71.33333333333333	Binding_V
0	0	43.666666666666664	Binding_V
0	0	93.33333333333333	Binding_V
0	0	71.66666666666667	Binding_V
0	0	88.33333333333333	Binding_V
0	0	80	Binding_V
0	0	92.33333333333333	Binding_V
0	0	71.33333333333333	Binding_V
0	0	83	Binding_V
0	0	57	Binding_V
0	0	88	Binding_V
0	0	86	Binding_V
0	0	97.33333333333333	Binding_V
0	0	28	Binding_V
0	0	53.333333333333336	Binding_V
0	0	96	Binding_V
0	0	100	Binding_V
0	0	83	Binding_V
0	0	85.66666666666667	Binding_V
0	0	68	Binding_V
0	0	89	Binding_V
0	0	40	Binding_V
0	0	65.66666666666667	Binding_V
0	0	87.33333333333333	Binding_V
0	0	72	Binding_V
0	0	81.33333333333333	Binding_V
0	0	91.66666666666667	Binding_V
0	0	85	Binding_V
0	0	89.66666666666667	Binding_V
0	0	83.66666666666667	Binding_V
0	0	75.33333333333333	Binding_V
0	0	71.66666666666667	Binding_V
0	0	66.66666666666667	Binding_V
0	0	33.333333333333336	Binding_V
0	0	85	Binding_V
0	0	70.66666666666667	Binding_V
0	0	66.33333333333333	Binding_V
0	0	73.33333333333333	Binding_V
0	0	100	Binding_V
0	0	63	Binding_V
0	0	47.666666666666664	Binding_V
0	0	95.66666666666667	Binding_V
0	0	100	Binding_V
0	0	61	Binding_V
0	0	100	Binding_V
0	0	87.66666666666667	Binding_V
0	0	100	Binding_V
0	0	48.333333333333336	Binding_V
0	0	83.33333333333333	Binding_V
0	0	68	Binding_V
0	0	100	Binding_V
0	0	48.333333333333336	Binding_V
0	0	98	Binding_V
0	0	88.33333333333333	Binding_V
0	0	100	Binding_V
0	0	43.333333333333336	Binding_V
0	0	95	Binding_V
0	0	80	Binding_V
0	0	93.33333333333333	Binding_V
0	0	100	Binding_V
0	0	95.33333333333333	Binding_V
0	0	91.33333333333333	Binding_V
0	0	100	Binding_V
0	0	100	Binding_V
0	0	100	Binding_V
0	0	75	Binding_V
0	0	41.666666666666664	Binding_V
0	0	95	Binding_V
0	0	90.33333333333333	Binding_V
0	0	72	Binding_V
0	0	56	Binding_V
0	0	42	Binding_V
0	0	79	Binding_V
0	0	37.666666666666664	Binding_V
0	0	81.66666666666667	Binding_V
0	0	83.33333333333333	Binding_V
0	0	79	Binding_V
0	0	46.666666666666664	Binding_V
0	0	98.66666666666667	Binding_V
0	0	86.66666666666667	Binding_V
0	0	40	Binding_V
0	0	74.33333333333333	Binding_V
0	0	90.33333333333333	Binding_V
0	0	31.333333333333332	Binding_V
0	0	85	Binding_V
0	0	73.33333333333333	Binding_V
0	0	82	Binding_V
0	0	83	Binding_V
0	0	93.33333333333333	Binding_V
0	0	56.666666666666664	Binding_V
0	0	51	Binding_V
0	0	100	Binding_V
0	0	67.33333333333333	Binding_V
0	0	58.666666666666664	Binding_V
0	0	87	Binding_V
0	0	100	Binding_V
0	0	58.666666666666664	Binding_V
0	0	85.66666666666667	Binding_V
0	0	97.66666666666667	Binding_V
0	0	75.66666666666667	Binding_V
0	0	75	Binding_V
0	0	65.33333333333333	Binding_V
0	0	83.66666666666667	Binding_V
0	0	93.33333333333333	Binding_V
0	0	100	Binding_V
0	0	98.66666666666667	Binding_V
0	0	96.66666666666667	Binding_V
0	0	83.66666666666667	Binding_V
0	0	63.333333333333336	Binding_V
0	0	70.33333333333333	Binding_V
0	0	94	Binding_V
0	0	49.333333333333336	Binding_V
0	0	85.66666666666667	Binding_V
0	0	85	Binding_V
0	0	100	Binding_V
0	0	100	Binding_V
0	0	100	Binding_V
0	0	100	Binding_V
0	0	100	Binding_V
0	0	93.33333333333333	Binding_V
0	0	89.33333333333333	Binding_V
0	0	16.333333333333332	Binding_V
0	0	66.33333333333333	Binding_V
0	0	77	Binding_V
0	0	86.66666666666667	Binding_V
0	0	82.33333333333333	Binding_V
0	0	100	Binding_V
0	0	94	Binding_V
0	0	82.33333333333333	Binding_V
0	0	100	Binding_V
0	0	99.66666666666667	Binding_V
0	0	90	Binding_V
0	0	70	Binding_V
0	0	67.66666666666667	Binding_V
0	0	91	Binding_V
0	0	93.33333333333333	Binding_V
0	0	93.33333333333333	Binding_V
0	0	61.666666666666664	Binding_V
0	0	53.666666666666664	Binding_V
0	0	38.666666666666664	Binding_V
0	0	82.66666666666667	Binding_V
0	0	87	Binding_V
0	0	50	Binding_V
0	0	53.333333333333336	Binding_V
0	0	97	Binding_V
0	0	91.66666666666667	Binding_V
0	0	84.66666666666667	Binding_V
0	0	83.33333333333333	Binding_V
0	0	83.66666666666667	Binding_V
0	0	98.33333333333333	Binding_V
0	0	83	Binding_V
0	0	61.666666666666664	Binding_V
0	0	86.66666666666667	Binding_V
0	0	67	Binding_V
0	0	75.66666666666667	Binding_V
0	0	100	Binding_V
0	0	39.333333333333336	Binding_V
0	0	93.33333333333333	Binding_V
0	0	89.33333333333333	Binding_V
0	0	57	Binding_V
0	0	93	Binding_V
0	0	91.66666666666667	Binding_V
0	0	61.333333333333336	Binding_V
0	0	51.666666666666664	Binding_V
0	0	65.66666666666667	Binding_V
0	0	48.333333333333336	Binding_V
0	0	90	Binding_V
0	0	93.66666666666667	Binding_V
0	0	72.33333333333333	Binding_V
0	0	62.333333333333336	Binding_V
0	0	95.66666666666667	Binding_V
0	0	98.33333333333333	Binding_V
0	0	100	Binding_V
0	0	93	Binding_V
0	0	29	Binding_V
0	0	91.66666666666667	Binding_V
0	0	58	Binding_V
0	0	100	Binding_V
0	0	82.66666666666667	Binding_V
0	0	73.33333333333333	Binding_V
0	0	56.666666666666664	Binding_V
0	0	84	Binding_V
0	0	84.66666666666667	Binding_V
0	0	40.666666666666664	Binding_V
0	0	46.333333333333336	Binding_V
0	0	91.33333333333333	Binding_V
0	0	66.66666666666667	Binding_V
0	0	86.66666666666667	Binding_V
0	0	50.333333333333336	Binding_V
0	0	79	Binding_V
0	0	96.33333333333333	Binding_V
0	0	100	Binding_V
0	0	92.33333333333333	Binding_V
0	0	67	Binding_V
0	0	72.33333333333333	Binding_V
0	0	98.66666666666667	Binding_V
0	0	19.333333333333332	Binding_V
0	0	84.66666666666667	Binding_V
0	0	99.33333333333333	Binding_V
0	0	94	Binding_V
0	0	86.33333333333333	Binding_V
0	0	91	Binding_V
0	0	98.33333333333333	Binding_V
0	0	48.333333333333336	Binding_V
0	0	100	Binding_V
0	0	76.66666666666667	Binding_V
0	0	68.66666666666667	Binding_V
0	0	100	Binding_V
0	0	43.333333333333336	Binding_V
0	0	49.666666666666664	Binding_V
0	0	56.666666666666664	Binding_V
0	0	65	Binding_V
0	0	74.33333333333333	Binding_V
0	0	78.33333333333333	Binding_V
0	0	57	Binding_V
0	0	54.333333333333336	Binding_V
0	0	36.333333333333336	Binding_V
0	0	100	Binding_V
0	0	86.33333333333333	Binding_V
0	0	83	Binding_V
0	0	38.333333333333336	Binding_V
0	0	75	Binding_V
0	0	78.66666666666667	Binding_V
0	0	83	Binding_V
0	0	48.333333333333336	Binding_V
0	0	75.33333333333333	Binding_V
0	0	86.66666666666667	Binding_V
0	0	73	Binding_V
0	0	63.333333333333336	Binding_V
0	0	91.66666666666667	Binding_V
0	0	43.333333333333336	Binding_V
0	0	83.66666666666667	Binding_V
0	0	80	Binding_V
0	0	46.333333333333336	Binding_V
0	0	86	Binding_V
0	0	81.66666666666667	Binding_V
0	0	89.66666666666667	Binding_V
0	0	86	Binding_V
0	0	88.33333333333333	Binding_V
0	0	63.333333333333336	Binding_V
0	0	85.66666666666667	Binding_V
0	0	77	Binding_V
0	0	74.33333333333333	Binding_V
0	0	95	Binding_V
0	0	93.33333333333333	Binding_V
0	0	67.66666666666667	Binding_V
0	0	76	Binding_V
0	0	63.666666666666664	Binding_V
0	0	62.333333333333336	Binding_V
0	0	22	Binding_V
0	0	99	Binding_V
0	0	97.33333333333333	Binding_V
0	0	90	Binding_V
0	0	77	Binding_V
0	0	60	Binding_V
0	0	83.33333333333333	Binding_V
0	0	70.33333333333333	Binding_V
0	0	66.66666666666667	Binding_V
0	0	68.33333333333333	Binding_V
0	0	64.66666666666667	Binding_V
0	0	88	Binding_V
0	0	98.33333333333333	Binding_V
0	0	57	Binding_V
0	0	55.666666666666664	Binding_V
0	0	77.66666666666667	Binding_V
0	0	75.66666666666667	Binding_V
0	0	100	Binding_V
0	0	96.33333333333333	Binding_V
0	0	100	Binding_V
0	0	69.33333333333333	Binding_V
0	0	40	Binding_V
0	0	100	Binding_V
0	0	33.333333333333336	Binding_V
0	0	90	Binding_V
0	0	49.666666666666664	Binding_V
0	0	92.33333333333333	Binding_V
0	0	82.66666666666667	Binding_V
0	0	78.33333333333333	Binding_V
0	0	100	Binding_V
0	0	60	Binding_V
0	0	86.66666666666667	Binding_V
0	0	100	Binding_V
0	0	100	Binding_V
0	0	89	Binding_V
0	0	50.666666666666664	Binding_V
0	0	66.66666666666667	Binding_V
0	0	86.33333333333333	Binding_V
0	0	81.66666666666667	Binding_V
0	0	92.33333333333333	Binding_V
0	0	45.666666666666664	Binding_V
0	0	66	Binding_V
0	0	77	Binding_V
0	0	67	Binding_V
0	0	66.66666666666667	Binding_V
0	0	75.66666666666667	Binding_V
0	0	98.33333333333333	Binding_V
0	0	77.66666666666667	Binding_V
0	0	96.66666666666667	Binding_V
0	0	86.33333333333333	Binding_V
0	0	33.666666666666664	Binding_V
0	0	78.33333333333333	Binding_V
0	0	33.333333333333336	Binding_V
0	0	97.33333333333333	Binding_V
0	0	90.66666666666667	Binding_V
0	0	83.33333333333333	Binding_V
0	0	79.33333333333333	Binding_V
0	0	76.66666666666667	Binding_V
0	0	89	Binding_V
0	0	100	Binding_V
0	0	87.66666666666667	Binding_V
0	0	84	Binding_V
0	0	98.33333333333333	Binding_V
0	0	83.33333333333333	Binding_V
0	0	84	Binding_V
0	0	77.66666666666667	Binding_V
0	0	78.33333333333333	Binding_V
0	0	72.66666666666667	Binding_V
0	0	68.33333333333333	Binding_V
0	0	100	Binding_V
0	0	55.666666666666664	Binding_V
0	0	100	Binding_V
0	0	61	Binding_V
0	0	84	Binding_V
0	0	95	Binding_V
0	0	83.33333333333333	Binding_V
0	0	44.666666666666664	Binding_V
0	0	91.66666666666667	Binding_V
0	0	66.66666666666667	Binding_V
0	0	33.666666666666664	Binding_V
0	0	70	Binding_V
0	0	67.33333333333333	Binding_V
0	0	89	Binding_V
0	0	90.33333333333333	Binding_V
0	0	18.333333333333332	Binding_V
0	0	79.66666666666667	Binding_V
0	0	85.33333333333333	Binding_V
0	0	49	Binding_V
0	0	79.33333333333333	Binding_V
0	0	79	Binding_V
0	0	68	Binding_V
0	0	60.666666666666664	Binding_V
0	0	52.666666666666664	Binding_V
0	0	85	Binding_V
0	0	66.66666666666667	Binding_V
0	0	100	Binding_V
0	0	70.33333333333333	Binding_V
0	0	73.33333333333333	Binding_V
0	0	51.666666666666664	Binding_V
0	0	69.33333333333333	Binding_V
0	0	70	Binding_V
0	0	69.66666666666667	Binding_V
0	0	100	Binding_V
0	0	78.66666666666667	Binding_V
0	0	82.66666666666667	Binding_V
0	0	81.66666666666667	Binding_V
0	0	82	Binding_V
0	0	70	Binding_V
0	0	15.666666666666666	Binding_V
0	0	62.333333333333336	Binding_V
0	0	90.66666666666667	Binding_V
0	0	92.33333333333333	Binding_V
0	0	65	Binding_V
0	0	71.66666666666667	Binding_V
0	0	74.33333333333333	Binding_V
0	0	100	Binding_V
0	0	63.333333333333336	Binding_V
0	0	73.66666666666667	Binding_V
0	0	49	Binding_V
0	0	100	Binding_V
0	0	100	Binding_V
0	0	48.666666666666664	Binding_V
0	0	89	Binding_V
0	0	61	Binding_V
0	0	53.333333333333336	Binding_V
0	0	82	Binding_V
0	0	60.333333333333336	Binding_V
0	0	83.33333333333333	Binding_V
0	0	46.666666666666664	Binding_V
0	0	76.66666666666667	Binding_V
0	0	94	Binding_V
0	0	100	Binding_V
0	0	100	Binding_V
0	0	100	Binding_V
0	0	93.66666666666667	Binding_V
0	0	93.66666666666667	Binding_V
0	0	69.33333333333333	Binding_V
0	0	89.33333333333333	Binding_V
0	0	49.666666666666664	Binding_V
0	0	66.33333333333333	Binding_V
0	0	80	Binding_V
0	0	81.5	Binding_V
0	0	98	Binding_V
0	0	62.333333333333336	Binding_V
0	0	74	Binding_V
0	0	89.33333333333333	Binding_V
0	0	91.33333333333333	Binding_V
0	0	83.33333333333333	Binding_V
0	0	100	Binding_V
0	0	88.66666666666667	Binding_V
0	0	71.66666666666667	Binding_V
0	0	75.33333333333333	Binding_V
0	0	76.66666666666667	Binding_V
0	0	79	Binding_V
0	0	53.666666666666664	Binding_V
0	0	83	Binding_V
0	0	85.66666666666667	Binding_V
0	0	84.33333333333333	Binding_V
0	0	75.33333333333333	Binding_V
0	0	30.666666666666668	Binding_V
0	0	97.66666666666667	Binding_V
0	0	69.66666666666667	Binding_V
0	0	71.66666666666667	Binding_V
0	0	70.33333333333333	Binding_V
0	0	81	Binding_V
0	0	100	Binding_V
0	0	67.33333333333333	Binding_V
0	0	86.66666666666667	Binding_V
0	0	59.333333333333336	Binding_V
0	0	72.33333333333333	Binding_V
0	0	88.33333333333333	Binding_V
0	0	73.66666666666667	Binding_V
0	0	100	Binding_V
0	0	95.33333333333333	Binding_V
0	0	69.66666666666667	Binding_V
0	0	47	Binding_V
0	0	88.33333333333333	Binding_V
0	0	56.666666666666664	Binding_V
0	0	100	Binding_V
0	0	84.33333333333333	Binding_V
0	0	88.33333333333333	Binding_V
0	0	88.33333333333333	Binding_V
0	0	75	Binding_V
0	0	75	Binding_V
0	0	97.33333333333333	Binding_V
0	0	93.33333333333333	Binding_V
0	0	50	Binding_V
0	0	36	Binding_V
0	0	94.33333333333333	Binding_V
0	0	41	Binding_V
0	0	75	Binding_V
0	0	52	Binding_V
0	0	100	Binding_V
0	0	86.66666666666667	Binding_V
0	0	56.333333333333336	Binding_V
0	0	92.33333333333333	Binding_V
0	0	89.33333333333333	Binding_V
0	0	68	Binding_V
0	0	86.33333333333333	Binding_V
0	0	72	Binding_V
0	0	59	Binding_V
0	0	46.666666666666664	Binding_V
0	0	91	Binding_V
0	0	98.66666666666667	Binding_V
0	0	56.666666666666664	Binding_V
0	0	59	Binding_V
0	0	83.33333333333333	Binding_V
0	0	51.666666666666664	Binding_V
0	0	77.66666666666667	Binding_V
0	0	100	Binding_V
0	0	61	Binding_V
0	0	100	Binding_V
0	0	88.33333333333333	Binding_V
0	0	74.66666666666667	Binding_V
0	0	46.333333333333336	Binding_V
0	0	36.333333333333336	Binding_V
0	0	73.33333333333333	Binding_V
0	0	90	Binding_V
0	0	39.333333333333336	Binding_V
0	0	35	Binding_V
0	0	91.66666666666667	Binding_V
0	0	58.666666666666664	Binding_V
0	0	80	Binding_V
0	0	86.66666666666667	Binding_V
0	0	84	Binding_V
0	0	58.666666666666664	Binding_V
0	0	66.66666666666667	Binding_V
0	0	86.33333333333333	Binding_V
0	0	67.33333333333333	Binding_V
0	0	75	Binding_V
0	0	83.66666666666667	Binding_V
0	0	90	Binding_V
0	0	63.666666666666664	Binding_V
0	0	66.66666666666667	Binding_V
0	0	76.66666666666667	Binding_V
0	0	100	Binding_V
0	0	77.33333333333333	Binding_V
0	0	72.66666666666667	Binding_V
0	0	74.33333333333333	Binding_V
0	0	79	Binding_V
0	0	79	Binding_V
0	0	98.66666666666667	Binding_V
0	0	54	Binding_V
0	0	80.66666666666667	Binding_V
0	0	78.33333333333333	Binding_V
0	0	67.33333333333333	Binding_V
0	0	93.66666666666667	Binding_V
0	0	70	Binding_V
0	0	89	Binding_V
0	0	80	Binding_V
0	0	71	Binding_V
0	0	69.66666666666667	Binding_V
0	0	83	Binding_V
0	0	85.66666666666667	Binding_V
0	0	74.33333333333333	Binding_V
0	0	42.666666666666664	Binding_V
0	0	83.33333333333333	Binding_V
0	0	53	Binding_V
0	0	81.66666666666667	Binding_V
0	0	78.33333333333333	Binding_V
0	0	75	Binding_V
0	0	78.33333333333333	Binding_V
0	0	75.66666666666667	Binding_V
0	0	72.66666666666667	Binding_V
0	0	75	Binding_V
0	0	29	Binding_V
0	0	72.66666666666667	Binding_V
0	0	92	Binding_V
0	0	63.333333333333336	Binding_V
0	0	76.33333333333333	Binding_V
0	0	76.66666666666667	Binding_V
0	0	71.33333333333333	Binding_V
0	0	84.66666666666667	Binding_V
0	0	73.66666666666667	Binding_V
0	0	90.33333333333333	Binding_V
0	0	100	Binding_V
0	0	82	Binding_V
0	0	86	Binding_V
0	0	63.333333333333336	Binding_V
0	0	61.666666666666664	Binding_V
0	0	98.33333333333333	Binding_V
0	0	67.33333333333333	Binding_V
0	0	58.333333333333336	Binding_V
0	0	100	Binding_V
0	0	70	Binding_V
0	0	74.66666666666667	Binding_V
0	0	46.666666666666664	Binding_V
0	0	65.66666666666667	Binding_V
0	0	85	Binding_V
0	0	100	Binding_V
0	0	86.33333333333333	Binding_V
0	0	83.66666666666667	Binding_V
0	0	77.66666666666667	Binding_V
0	0	88	Binding_V
0	0	100	Binding_V
0	0	53	Binding_V
0	0	62.333333333333336	Binding_V
0	0	98.66666666666667	Binding_V
0	0	39	Binding_V
0	0	91.33333333333333	Binding_V
0	0	71.66666666666667	Binding_V
0	0	100	Binding_V
0	0	83.33333333333333	Binding_V
0	0	58.333333333333336	Binding_V
0	0	66	Binding_V
0	0	40.666666666666664	Binding_V
0	0	90	Binding_V
0	0	68.66666666666667	Binding_V
0	0	42.333333333333336	Binding_V
0	0	71.33333333333333	Binding_V
0	0	83	Binding_V
0	0	100	Binding_V
0	0	82.66666666666667	Binding_V
0	0	50.333333333333336	Binding_V
0	0	91.33333333333333	Binding_V
0	0	91.66666666666667	Binding_V
0	0	53.666666666666664	Binding_V
0	0	31.666666666666668	Binding_V
0	0	84.33333333333333	Binding_V
0	0	36.666666666666664	Binding_V
0	0	46.666666666666664	Binding_V
0	0	83.66666666666667	Binding_V
0	0	71.66666666666667	Binding_V
0	0	60	Binding_V
0	0	63	Binding_V
0	0	93.33333333333333	Binding_V
0	0	94.66666666666667	Binding_V
0	0	94.33333333333333	Binding_V
0	0	82.33333333333333	Binding_V
0	0	93	Binding_V
0	0	76	Binding_V
0	0	80	Binding_V
0	0	60.666666666666664	Binding_V
0	0	87.66666666666667	Binding_V
0	0	87.33333333333333	Binding_V
0	0	95.66666666666667	Binding_V
0	0	83.33333333333333	Binding_V
0	0	52.333333333333336	Binding_V
0	0	100	Binding_V
0	0	93.33333333333333	Binding_V
0	0	33	Binding_V
0	0	57	Binding_V
0	0	64.66666666666667	Binding_V
0	0	97.66666666666667	Binding_V
0	0	90	Binding_V
0	0	70.66666666666667	Binding_V
0	0	65.66666666666667	Binding_V
0	0	61.333333333333336	Binding_V
0	0	84	Binding_V
0	0	86.66666666666667	Binding_V
0	0	96.66666666666667	Binding_V
0	0	61.666666666666664	Binding_V
0	0	65	Binding_V
0	0	46.333333333333336	Binding_V
0	0	89	Binding_V
0	0	65	Binding_V
0	0	100	Binding_V
0	0	46.666666666666664	Binding_V
0	0	24	Binding_V
0	0	93.33333333333333	Binding_V
0	0	88	Binding_V
0	0	54	Binding_V
0	0	87.33333333333333	Binding_V
0	0	76.66666666666667	Binding_V
0	0	90	Binding_V
0	0	71.66666666666667	Binding_V
0	0	68.66666666666667	Binding_V
0	0	47.666666666666664	Binding_V
0	0	58.333333333333336	Binding_V
0	0	50	Binding_V
0	0	92.33333333333333	Binding_V
0	0	100	Binding_V
0	0	60	Binding_V
0	0	71.33333333333333	Binding_V
0	0	74.33333333333333	Binding_V
0	0	100	Binding_V
0	0	100	Binding_V
0	0	40	Binding_V
0	0	100	Binding_V
0	0	83	Binding_V
0	0	85.33333333333333	Binding_V
0	0	85.66666666666667	Binding_V
0	0	99.33333333333333	Binding_V
0	0	61.666666666666664	Binding_V
0	0	97.66666666666667	Binding_V
0	0	85.33333333333333	Binding_V
0	0	92.66666666666667	Binding_V
0	0	78.66666666666667	Binding_V
0	0	96.66666666666667	Binding_V
0	0	63.333333333333336	Binding_V
0	0	33.333333333333336	Binding_V
0	0	68.33333333333333	Binding_V
0	0	100	Binding_V
0	0	91.33333333333333	Binding_V
0	0	76.66666666666667	Binding_V
0	0	93.66666666666667	Binding_V
0	0	100	Binding_V
0	0	60.333333333333336	Binding_V
0	0	71	Binding_V
0	0	63	Binding_V
0	0	86.33333333333333	Binding_V
0	0	63.333333333333336	Binding_V
0	0	57	Binding_V
0	0	89.66666666666667	Binding_V
0	0	87	Binding_V
0	0	37	Binding_V
0	0	100	Binding_V
0	0	87.66666666666667	Binding_V
0	0	80.33333333333333	Binding_V
0	0	91.66666666666667	Binding_V
0	0	100	Binding_V
0	0	62.333333333333336	Binding_V
0	0	93.33333333333333	Binding_V
0	0	83.33333333333333	Binding_V
0	0	81	Binding_V
0	0	83.66666666666667	Binding_V
0	0	91	Binding_V
0	0	88.66666666666667	Binding_V
0	0	99.33333333333333	Binding_V
0	0	81.66666666666667	Binding_V
0	0	100	Binding_V
0	0	65	Binding_V
0	0	91.33333333333333	Binding_V
0	0	93.33333333333333	Binding_V
0	0	67	Binding_V
0	0	83.33333333333333	Binding_V
0	0	55	Binding_V
0	0	82.33333333333333	Binding_V
0	0	68.66666666666667	Binding_V
0	0	83.33333333333333	Binding_V
0	0	100	Binding_V
0	0	100	Binding_V
0	0	100	Binding_V
0	0	68.66666666666667	Binding_V
0	0	76.66666666666667	Binding_V
0	0	99.66666666666667	Binding_V
0	0	49.333333333333336	Binding_V
0	0	63.333333333333336	Binding_V
0	0	81.66666666666667	Binding_V
0	0	98.66666666666667	Binding_V
0	0	92	Binding_V
0	0	71.33333333333333	Binding_V
0	0	90	Binding_V
0	0	98.33333333333333	Binding_V
0	0	89	Binding_V
0	0	86.33333333333333	Binding_V
0	0	82.33333333333333	Binding_V
0	0	71.66666666666667	Binding_V
0	0	92	Binding_V
0	0	69	Binding_V
0	0	83.33333333333333	Binding_V
0	0	58.333333333333336	Binding_V
0	0	75	Binding_V
0	0	36.666666666666664	Binding_V
0	0	96.33333333333333	Binding_V
0	0	26.666666666666668	Binding_V
0	0	68	Binding_V
0	0	82	Binding_V
0	0	92	Binding_V
0	0	73.33333333333333	Binding_V
0	0	86.33333333333333	Binding_V
0	0	83.33333333333333	Binding_V
0	0	94	Binding_V
0	0	92.33333333333333	Binding_V
0	0	46.666666666666664	Binding_V
0	0	83	Binding_V
0	0	90	Binding_V
0	0	74.66666666666667	Binding_V
0	0	42.333333333333336	Binding_V
0	0	71.33333333333333	Binding_V
0	0	94.33333333333333	Binding_V
0	0	79.66666666666667	Binding_V
0	0	90	Binding_V
0	0	99.33333333333333	Binding_V
0	0	90.33333333333333	Binding_V
0	0	54	Binding_V
0	0	92.66666666666667	Binding_V
0	0	70.66666666666667	Binding_V
0	0	23.666666666666668	Binding_V
0	0	30.666666666666668	Binding_V
0	0	87	Binding_V
0	0	50	Binding_V
0	0	94.33333333333333	Binding_V
0	0	38.666666666666664	Binding_V
0	0	96.66666666666667	Binding_V
84.8888888888889	64.4	91.66666666666667	Binding_V
84.8888888888889	94.15384615384616	92.33333333333333	Binding_V
84.8888888888889	93	75.33333333333333	Binding_V
84.8888888888889	87	79.33333333333333	Binding_V
84.8888888888889	99.75	85.33333333333333	Binding_V
84.8888888888889	77.13333333333334	71.66666666666667	Binding_V
84.8888888888889	86.53333333333333	83	Binding_V
84.8888888888889	91.25	92.33333333333333	Binding_V
84.8888888888889	56.5	49.333333333333336	Binding_V
84.8888888888889	40.375	73	Binding_V
84.8888888888889	87.66666666666667	83	Binding_V
84.8888888888889	64	100	Binding_V
84.8888888888889	75	58.333333333333336	Binding_V
84.8888888888889	73.375	84.66666666666667	Binding_V
84.8888888888889	86.5	100	Binding_V
84.8888888888889	78.53333333333333	82.66666666666667	Binding_V
84.8888888888889	77.46666666666667	65.66666666666667	Binding_V
84.8888888888889	73.6	86.66666666666667	Binding_V
84.8888888888889	62.46666666666667	74.33333333333333	Binding_V
84.8888888888889	86.75	94.66666666666667	Binding_V
84.8888888888889	90.16666666666667	97.33333333333333	Binding_V
84.8888888888889	92.66666666666667	84	Binding_V
84.8888888888889	94	82.66666666666667	Binding_V
84.8888888888889	7	60	Binding_V
84.8888888888889	77.5	79	Binding_V
84.8888888888889	93	78.66666666666667	Binding_V
84.8888888888889	97.4	80	Binding_V
84.8888888888889	92.66666666666667	75.33333333333333	Binding_V
84.8888888888889	100	100	Binding_V
84.8888888888889	94.5	88	Binding_V
84.8888888888889	65	63.666666666666664	Binding_V
84.8888888888889	69.16666666666667	71.33333333333333	Binding_V
84.8888888888889	89.5	87.33333333333333	Binding_V
84.8888888888889	100	87	Binding_V
84.8888888888889	93.33333333333333	100	Binding_V
84.8888888888889	90.22222222222223	100	Binding_V
84.8888888888889	100	97.33333333333333	Binding_V
84.8888888888889	100	100	Binding_V
84.8888888888889	94.41666666666667	95.33333333333333	Binding_V
84.8888888888889	88.33333333333333	75	Binding_V
84.8888888888889	42	44.666666666666664	Binding_V
84.8888888888889	97.14285714285714	100	Binding_V
84.8888888888889	91	79.66666666666667	Binding_V
84.8888888888889	95.71428571428571	83.33333333333333	Binding_V
84.8888888888889	84	84	Binding_V
84.8888888888889	85.4	67.66666666666667	Binding_V
84.8888888888889	84	66	Binding_V
84.8888888888889	84.75	73.33333333333333	Binding_V
84.8888888888889	73	59.333333333333336	Binding_V
84.8888888888889	76.9375	80.33333333333333	Binding_V
84.8888888888889	72	70	Binding_V
84.8888888888889	79.6	62.666666666666664	Binding_V
84.8888888888889	68.8	65.66666666666667	Binding_V
84.8888888888889	78	84	Binding_V
84.8888888888889	84	79.66666666666667	Binding_V
84.8888888888889	39.5	53	Binding_V
84.8888888888889	86	84.33333333333333	Binding_V
84.8888888888889	67	72.66666666666667	Binding_V
84.8888888888889	97.16666666666667	96	Binding_V
84.8888888888889	87.42857142857143	88.33333333333333	Binding_V
84.8888888888889	73	75.66666666666667	Binding_V
84.8888888888889	46.5	54.333333333333336	Binding_V
84.8888888888889	97.4	90.33333333333333	Binding_V
84.8888888888889	54.333333333333336	57	Binding_V
84.8888888888889	100	60	Binding_V
84.8888888888889	75.28571428571429	54	Binding_V
84.8888888888889	93.28571428571429	87.66666666666667	Binding_V
84.8888888888889	62.142857142857146	61.666666666666664	Binding_V
84.8888888888889	45	33	Binding_V
84.8888888888889	96.5	94.33333333333333	Binding_V
84.8888888888889	88.11111111111111	100	Binding_V
84.8888888888889	73.5	49.333333333333336	Binding_V
84.8888888888889	81.33333333333333	87.66666666666667	Binding_V
84.8888888888889	99	94.66666666666667	Binding_V
84.8888888888889	100	78.33333333333333	Binding_V
84.8888888888889	100	81	Binding_V
84.8888888888889	73	55.333333333333336	Binding_V
84.8888888888889	91.2	88.66666666666667	Binding_V
84.8888888888889	72	80.66666666666667	Binding_V
84.8888888888889	100	64.66666666666667	Binding_V
84.8888888888889	71	66.66666666666667	Binding_V
84.8888888888889	87	97	Binding_V
84.8888888888889	100	67.66666666666667	Binding_V
84.8888888888889	80.2	77.66666666666667	Binding_V
84.8888888888889	76.5	67	Binding_V
84.8888888888889	67.5	50.666666666666664	Binding_V
84.8888888888889	99.33333333333333	94	Binding_V
84.8888888888889	91.75	96.66666666666667	Binding_V
84.8888888888889	64.33333333333333	63.666666666666664	Binding_V
84.8888888888889	80	57.666666666666664	Binding_V
84.8888888888889	95	95.33333333333333	Binding_V
84.8888888888889	96	94.33333333333333	Binding_V
84.8888888888889	100	97.66666666666667	Binding_V
84.8888888888889	69.5	70.33333333333333	Binding_V
84.8888888888889	75	62.666666666666664	Binding_V
84.8888888888889	65.6	71.66666666666667	Binding_V
84.8888888888889	91	68.33333333333333	Binding_V
84.8888888888889	100	86	Binding_V
84.8888888888889	65.88888888888889	79	Binding_V
84.8888888888889	86	80	Binding_V
84.8888888888889	85	63	Binding_V
84.8888888888889	100	50.333333333333336	Binding_V
84.8888888888889	90	92	Binding_V
84.8888888888889	77.44444444444444	69	Binding_V
84.8888888888889	100	90.66666666666667	Binding_V
84.8888888888889	90.75	77.33333333333333	Binding_V
84.8888888888889	52.333333333333336	46.666666666666664	Binding_V
84.8888888888889	87.66666666666667	97.66666666666667	Binding_V
84.8888888888889	47.5	50.333333333333336	Binding_V
84.8888888888889	52.666666666666664	51.333333333333336	Binding_V
84.8888888888889	77.14285714285714	86.33333333333333	Binding_V
84.8888888888889	96.33333333333333	78.66666666666667	Binding_V
84.8888888888889	43.06666666666667	46.666666666666664	Binding_V
84.8888888888889	71.2	76	Binding_V
38.1284403669725	64.4	91.66666666666667	Binding_V
38.1284403669725	87.66666666666667	97.66666666666667	Binding_V
38.1284403669725	52.666666666666664	51.333333333333336	Binding_V
38.1284403669725	43.5	37.333333333333336	Binding_V
38.1284403669725	88.75	99.33333333333333	Binding_V
38.1284403669725	84.66666666666667	86.66666666666667	Binding_V
38.1284403669725	77.44444444444444	69	Binding_V
38.1284403669725	88.57142857142857	79.33333333333333	Binding_V
38.1284403669725	90.75	77.33333333333333	Binding_V
38.1284403669725	92.66666666666667	75.33333333333333	Binding_V
38.1284403669725	55.666666666666664	49.333333333333336	Binding_V
38.1284403669725	57	88.33333333333333	Binding_V
38.1284403669725	55.75	89.66666666666667	Binding_V
38.1284403669725	79	83.66666666666667	Binding_V
38.1284403669725	76.9375	80.33333333333333	Binding_V
38.1284403669725	68.8	65.66666666666667	Binding_V
38.1284403669725	78	84	Binding_V
38.1284403669725	39.5	53	Binding_V
38.1284403669725	46.5	54.333333333333336	Binding_V
38.1284403669725	96.5	94.33333333333333	Binding_V
38.1284403669725	95.6	92.33333333333333	Binding_V
38.1284403669725	91.2	88.66666666666667	Binding_V
38.1284403669725	87	97	Binding_V
38.1284403669725	80.2	77.66666666666667	Binding_V
38.1284403669725	65.6	71.66666666666667	Binding_V
38.1284403669725	64.75	61.333333333333336	Binding_V
38.1284403669725	21	90	Binding_V
38.1284403669725	56	80	Binding_V
38.1284403669725	40.375	73	Binding_V
38.1284403669725	78.53333333333333	82.66666666666667	Binding_V
38.1284403669725	77.46666666666667	65.66666666666667	Binding_V
38.1284403669725	52	35.666666666666664	Binding_V
38.1284403669725	73.6	86.66666666666667	Binding_V
38.1284403669725	93.75	90.66666666666667	Binding_V
38.1284403669725	43.06666666666667	46.666666666666664	Binding_V
38.1284403669725	71.2	76	Binding_V
38.1284403669725	67.33333333333333	49	Binding_V
38.1284403669725	77.13333333333334	71.66666666666667	Binding_V
38.1284403669725	86.53333333333333	83	Binding_V
38.1284403669725	84.16666666666667	87	Binding_V
38.1284403669725	77.5	79	Binding_V
38.1284403669725	93	78.66666666666667	Binding_V
38.1284403669725	62.46666666666667	74.33333333333333	Binding_V
82.9449541284404	72	NA	Binding_V
82.9449541284404	94.15384615384616	92.33333333333333	Binding_V
82.9449541284404	81	77	Binding_V
82.9449541284404	87.66666666666667	97.66666666666667	Binding_V
82.9449541284404	52.666666666666664	51.333333333333336	Binding_V
82.9449541284404	89	97.33333333333333	Binding_V
82.9449541284404	95	93.66666666666667	Binding_V
82.9449541284404	60.5	33.333333333333336	Binding_V
82.9449541284404	73.6	86.66666666666667	Binding_V
82.9449541284404	62.46666666666667	74.33333333333333	Binding_V
82.9449541284404	86.75	94.66666666666667	Binding_V
82.9449541284404	84.16666666666667	87	Binding_V
82.9449541284404	77.5	79	Binding_V
82.9449541284404	93	78.66666666666667	Binding_V
82.9449541284404	97.4	80	Binding_V
82.9449541284404	76	68.66666666666667	Binding_V
82.9449541284404	100	100	Binding_V
82.9449541284404	100	59	Binding_V
82.9449541284404	55.666666666666664	49.333333333333336	Binding_V
82.9449541284404	56.2	75	Binding_V
82.9449541284404	89.5	87.33333333333333	Binding_V
82.9449541284404	93.33333333333333	100	Binding_V
82.9449541284404	49	46	Binding_V
82.9449541284404	81	57.666666666666664	Binding_V
82.9449541284404	76.66666666666667	98	Binding_V
82.9449541284404	94.41666666666667	95.33333333333333	Binding_V
82.9449541284404	100	100	Binding_V
82.9449541284404	97.14285714285714	100	Binding_V
82.9449541284404	79	83.66666666666667	Binding_V
82.9449541284404	84.75	73.33333333333333	Binding_V
82.9449541284404	100	100	Binding_V
82.9449541284404	88.57142857142857	79.33333333333333	Binding_V
82.9449541284404	71	69.66666666666667	Binding_V
82.9449541284404	76.5	73	Binding_V
82.9449541284404	96.33333333333333	78.66666666666667	Binding_V
82.9449541284404	93.75	90.66666666666667	Binding_V
82.9449541284404	43.06666666666667	46.666666666666664	Binding_V
82.9449541284404	71.2	76	Binding_V
82.9449541284404	77.14285714285714	86.33333333333333	Binding_V
82.9449541284404	67.33333333333333	49	Binding_V
82.9449541284404	78.83333333333333	81.33333333333333	Binding_V
82.9449541284404	77.13333333333334	71.66666666666667	Binding_V
82.9449541284404	86.53333333333333	83	Binding_V
82.9449541284404	40.375	73	Binding_V
82.9449541284404	73.375	84.66666666666667	Binding_V
82.9449541284404	78.53333333333333	82.66666666666667	Binding_V
82.9449541284404	77.46666666666667	65.66666666666667	Binding_V
82.9449541284404	1	40.333333333333336	Binding_V
82.9449541284404	90.5	81	Binding_V
82.9449541284404	99	83.33333333333333	Binding_V
82.9449541284404	45	55	Binding_V
82.9449541284404	20	53	Binding_V
82.9449541284404	16.5	71	Binding_V
82.9449541284404	97.66666666666667	80	Binding_V
82.9449541284404	87.8	95.33333333333333	Binding_V
82.9449541284404	80.2	77.66666666666667	Binding_V
82.9449541284404	84	60	Binding_V
82.9449541284404	73.5	74.33333333333333	Binding_V
82.9449541284404	91	80.33333333333333	Binding_V
82.9449541284404	36.666666666666664	30	Binding_V
82.9449541284404	80	57.666666666666664	Binding_V
82.9449541284404	78	84	Binding_V
82.9449541284404	83	83.33333333333333	Binding_V
82.9449541284404	97.16666666666667	96	Binding_V
82.9449541284404	87.42857142857143	88.33333333333333	Binding_V
82.9449541284404	73	75.66666666666667	Binding_V
82.9449541284404	54.333333333333336	57	Binding_V
82.9449541284404	82	84.66666666666667	Binding_V
82.9449541284404	62.142857142857146	61.666666666666664	Binding_V
82.9449541284404	45	33	Binding_V
82.9449541284404	76.9375	80.33333333333333	Binding_V
82.9449541284404	91.83333333333333	98.33333333333333	Binding_V
82.9449541284404	79.6	62.666666666666664	Binding_V
82.9449541284404	68.8	65.66666666666667	Binding_V
82.9449541284404	23.666666666666668	22.333333333333332	Binding_V
82.9449541284404	96.5	94.33333333333333	Binding_V
82.9449541284404	88.11111111111111	100	Binding_V
82.9449541284404	57.8	61.333333333333336	Binding_V
83.1376146788991	64.4	91.66666666666667	Binding_V
83.1376146788991	100	88.66666666666667	Binding_V
83.1376146788991	94.15384615384616	92.33333333333333	Binding_V
83.1376146788991	100	61.666666666666664	Binding_V
83.1376146788991	52.333333333333336	46.666666666666664	Binding_V
83.1376146788991	100	92.33333333333333	Binding_V
83.1376146788991	100	75.66666666666667	Binding_V
83.1376146788991	100	71	Binding_V
83.1376146788991	87.66666666666667	97.66666666666667	Binding_V
83.1376146788991	61.666666666666664	28.333333333333332	Binding_V
83.1376146788991	92.5	89.66666666666667	Binding_V
83.1376146788991	86	84.66666666666667	Binding_V
83.1376146788991	95	76.66666666666667	Binding_V
83.1376146788991	94	58.666666666666664	Binding_V
83.1376146788991	90	92	Binding_V
83.1376146788991	100	70.66666666666667	Binding_V
83.1376146788991	100	80	Binding_V
83.1376146788991	99.5	100	Binding_V
83.1376146788991	69	60	Binding_V
83.1376146788991	43.06666666666667	46.666666666666664	Binding_V
83.1376146788991	71.2	76	Binding_V
83.1376146788991	77.14285714285714	86.33333333333333	Binding_V
83.1376146788991	67.33333333333333	49	Binding_V
83.1376146788991	77.13333333333334	71.66666666666667	Binding_V
83.1376146788991	86.53333333333333	83	Binding_V
83.1376146788991	100	75	Binding_V
83.1376146788991	40.375	73	Binding_V
83.1376146788991	87.66666666666667	83	Binding_V
83.1376146788991	78.53333333333333	82.66666666666667	Binding_V
83.1376146788991	77.46666666666667	65.66666666666667	Binding_V
83.1376146788991	52	35.666666666666664	Binding_V
83.1376146788991	73.6	86.66666666666667	Binding_V
83.1376146788991	62.46666666666667	74.33333333333333	Binding_V
83.1376146788991	86.75	94.66666666666667	Binding_V
83.1376146788991	90.16666666666667	97.33333333333333	Binding_V
83.1376146788991	51	49	Binding_V
83.1376146788991	84.16666666666667	87	Binding_V
83.1376146788991	77.5	79	Binding_V
83.1376146788991	81.66666666666667	82	Binding_V
83.1376146788991	92.33333333333333	77.66666666666667	Binding_V
83.1376146788991	100	80.33333333333333	Binding_V
83.1376146788991	100	98.33333333333333	Binding_V
83.1376146788991	100	88.66666666666667	Binding_V
83.1376146788991	100	100	Binding_V
83.1376146788991	89	74	Binding_V
83.1376146788991	100	78.33333333333333	Binding_V
83.1376146788991	78	96.33333333333333	Binding_V
83.1376146788991	65	52.333333333333336	Binding_V
83.1376146788991	56.2	75	Binding_V
83.1376146788991	100	100	Binding_V
83.1376146788991	100	100	Binding_V
83.1376146788991	100	72.33333333333333	Binding_V
83.1376146788991	100	100	Binding_V
83.1376146788991	100	91.33333333333333	Binding_V
83.1376146788991	100	100	Binding_V
83.1376146788991	100	91.33333333333333	Binding_V
83.1376146788991	100	100	Binding_V
83.1376146788991	100	72	Binding_V
83.1376146788991	100	100	Binding_V
83.1376146788991	80	86.66666666666667	Binding_V
83.1376146788991	100	97.33333333333333	Binding_V
83.1376146788991	100	89.66666666666667	Binding_V
83.1376146788991	100	100	Binding_V
83.1376146788991	100	96.33333333333333	Binding_V
83.1376146788991	88.5	83.66666666666667	Binding_V
83.1376146788991	100	73.33333333333333	Binding_V
83.1376146788991	87.5	99.66666666666667	Binding_V
83.1376146788991	94.41666666666667	95.33333333333333	Binding_V
83.1376146788991	100	94	Binding_V
83.1376146788991	95.5	54.333333333333336	Binding_V
83.1376146788991	100	94	Binding_V
83.1376146788991	100	96.66666666666667	Binding_V
83.1376146788991	83.5	60	Binding_V
83.1376146788991	63.5	50.333333333333336	Binding_V
83.1376146788991	100	50.666666666666664	Binding_V
83.1376146788991	100	88.33333333333333	Binding_V
83.1376146788991	97.14285714285714	100	Binding_V
83.1376146788991	81	100	Binding_V
83.1376146788991	100	100	Binding_V
83.1376146788991	83	99.33333333333333	Binding_V
83.1376146788991	84.75	73.33333333333333	Binding_V
83.1376146788991	100	100	Binding_V
83.1376146788991	76.9375	80.33333333333333	Binding_V
83.1376146788991	100	48.666666666666664	Binding_V
83.1376146788991	66.5	80.66666666666667	Binding_V
83.1376146788991	67	58.666666666666664	Binding_V
83.1376146788991	68.8	65.66666666666667	Binding_V
83.1376146788991	78	84	Binding_V
83.1376146788991	97.16666666666667	96	Binding_V
83.1376146788991	100	72.66666666666667	Binding_V
83.1376146788991	89	88.33333333333333	Binding_V
83.1376146788991	100	96.33333333333333	Binding_V
83.1376146788991	94.5	87.33333333333333	Binding_V
83.1376146788991	97	73.66666666666667	Binding_V
83.1376146788991	67	83.33333333333333	Binding_V
83.1376146788991	62.142857142857146	61.666666666666664	Binding_V
83.1376146788991	45	33	Binding_V
83.1376146788991	95.5	82.66666666666667	Binding_V
83.1376146788991	96.5	94.33333333333333	Binding_V
83.1376146788991	95.5	89	Binding_V
83.1376146788991	100	77	Binding_V
83.1376146788991	95	90.66666666666667	Binding_V
83.1376146788991	99.66666666666667	86.66666666666667	Binding_V
83.1376146788991	100	99.66666666666667	Binding_V
83.1376146788991	88.11111111111111	100	Binding_V
83.1376146788991	96.5	63.333333333333336	Binding_V
83.1376146788991	57.8	61.333333333333336	Binding_V
83.1376146788991	94.5	80.66666666666667	Binding_V
83.1376146788991	100	100	Binding_V
83.1376146788991	100	99.66666666666667	Binding_V
83.1376146788991	100	97	Binding_V
83.1376146788991	60	15	Binding_V
83.1376146788991	100	70.66666666666667	Binding_V
83.1376146788991	95	75.33333333333333	Binding_V
83.1376146788991	87	59.333333333333336	Binding_V
83.1376146788991	99	96.66666666666667	Binding_V
83.1376146788991	86.5	46.333333333333336	Binding_V
83.1376146788991	23.666666666666668	22.333333333333332	Binding_V
83.1376146788991	99	94.66666666666667	Binding_V
83.1376146788991	90	98.33333333333333	Binding_V
83.1376146788991	92.2	41	Binding_V
83.1376146788991	100	97.66666666666667	Binding_V
83.1376146788991	92	97.66666666666667	Binding_V
83.1376146788991	52	72.33333333333333	Binding_V
83.1376146788991	100	80	Binding_V
83.1376146788991	48.5	68	Binding_V
83.1376146788991	89	88.33333333333333	Binding_V
83.1376146788991	97	74.33333333333333	Binding_V
83.1376146788991	87.5	91.33333333333333	Binding_V
83.1376146788991	100	100	Binding_V
83.1376146788991	95.6	92.33333333333333	Binding_V
83.1376146788991	95	86.66666666666667	Binding_V
83.1376146788991	100	88	Binding_V
83.1376146788991	100	65	Binding_V
83.1376146788991	100	68.33333333333333	Binding_V
83.1376146788991	100	84.33333333333333	Binding_V
83.1376146788991	85	83	Binding_V
83.1376146788991	100	93	Binding_V
83.1376146788991	86	66.33333333333333	Binding_V
83.1376146788991	58	100	Binding_V
83.1376146788991	100	95.33333333333333	Binding_V
83.1376146788991	98.5	93.33333333333333	Binding_V
83.1376146788991	87.8	95.33333333333333	Binding_V
83.1376146788991	95	63	Binding_V
83.1376146788991	100	79.66666666666667	Binding_V
83.1376146788991	100	100	Binding_V
83.1376146788991	80.2	77.66666666666667	Binding_V
83.1376146788991	92.5	95.33333333333333	Binding_V
83.1376146788991	100	91.33333333333333	Binding_V
83.1376146788991	100	84	Binding_V
83.1376146788991	100	100	Binding_V
83.1376146788991	80	95	Binding_V
83.1376146788991	100	100	Binding_V
83.1376146788991	100	100	Binding_V
83.1376146788991	100	66.66666666666667	Binding_V
83.1376146788991	96	66.66666666666667	Binding_V
83.1376146788991	100	70.66666666666667	Binding_V
83.1376146788991	91.75	96.66666666666667	Binding_V
83.1376146788991	97.66666666666667	91.33333333333333	Binding_V
83.1376146788991	89.5	83	Binding_V
83.1376146788991	100	89.33333333333333	Binding_V
83.1376146788991	100	78.66666666666667	Binding_V
83.1376146788991	95	86.33333333333333	Binding_V
83.1376146788991	100	88.33333333333333	Binding_V
83.1376146788991	100	100	Binding_V
83.1376146788991	69.5	70.33333333333333	Binding_V
83.1376146788991	66	92	Binding_V
83.1376146788991	100	83.33333333333333	Binding_V
83.1376146788991	100	64	Binding_V
83.1376146788991	100	66.66666666666667	Binding_V
83.1376146788991	87	85	Binding_V
83.1376146788991	88.75	99.33333333333333	Binding_V
83.1376146788991	95	87.33333333333333	Binding_V
83.1376146788991	100	68.66666666666667	Binding_V
83.1376146788991	78	90	Binding_V
83.1376146788991	77	56	Binding_V
83.1376146788991	85	89.33333333333333	Binding_V
83.1376146788991	100	71.66666666666667	Binding_V
83.1376146788991	100	90.66666666666667	Binding_V
83.1376146788991	68.5	79	Binding_V
83.1376146788991	100	72.33333333333333	Binding_V
83.1376146788991	82	80	Binding_V
83.1376146788991	100	100	Binding_V
83.1376146788991	96	77	Binding_V
83.1376146788991	90	83.33333333333333	Binding_V
83.1376146788991	100	87	Binding_V
83.1376146788991	100	100	Binding_V
83.1376146788991	100	88.66666666666667	Binding_V
41.5648148148148	87.66666666666667	97.66666666666667	Binding_V
41.5648148148148	94.15384615384616	92.33333333333333	Binding_V
41.5648148148148	71.2	76	Binding_V
41.5648148148148	65.88888888888889	79	Binding_V
41.5648148148148	88.57142857142857	79.33333333333333	Binding_V
41.5648148148148	43.06666666666667	46.666666666666664	Binding_V
41.5648148148148	40.375	73	Binding_V
41.5648148148148	77.14285714285714	86.33333333333333	Binding_V
41.5648148148148	77.13333333333334	71.66666666666667	Binding_V
41.5648148148148	86.53333333333333	83	Binding_V
41.5648148148148	73.6	86.66666666666667	Binding_V
41.5648148148148	62.46666666666667	74.33333333333333	Binding_V
41.5648148148148	84.16666666666667	87	Binding_V
41.5648148148148	90.22222222222223	100	Binding_V
41.5648148148148	76.9375	80.33333333333333	Binding_V
41.5648148148148	68.8	65.66666666666667	Binding_V
41.5648148148148	75.28571428571429	54	Binding_V
41.5648148148148	45	33	Binding_V
41.5648148148148	96.5	94.33333333333333	Binding_V
41.5648148148148	23.666666666666668	22.333333333333332	Binding_V
41.5648148148148	73.375	84.66666666666667	Binding_V
41.5648148148148	78.53333333333333	82.66666666666667	Binding_V
41.5648148148148	77.46666666666667	65.66666666666667	Binding_V
41.5648148148148	72	NA	Binding_V
41.5648148148148	80.2	77.66666666666667	Binding_V
41.5648148148148	62.333333333333336	100	Binding_V
36.7809523809524	69.16666666666667	71.33333333333333	Binding_V
36.7809523809524	56.2	75	Binding_V
36.7809523809524	76.9375	80.33333333333333	Binding_V
36.7809523809524	47.5	56	Binding_V
36.7809523809524	94.41666666666667	95.33333333333333	Binding_V
36.7809523809524	85.4	67.66666666666667	Binding_V
36.7809523809524	68.8	65.66666666666667	Binding_V
36.7809523809524	78	84	Binding_V
36.7809523809524	26	29.333333333333332	Binding_V
36.7809523809524	79.6	62.666666666666664	Binding_V
36.7809523809524	52.75	59.666666666666664	Binding_V
36.7809523809524	0	54.666666666666664	Binding_V
36.7809523809524	80.2	77.66666666666667	Binding_V
36.7809523809524	0	48	Binding_V
36.7809523809524	71.2	76	Binding_V
36.7809523809524	77.13333333333334	71.66666666666667	Binding_V
36.7809523809524	86.53333333333333	83	Binding_V
36.7809523809524	40.375	73	Binding_V
36.7809523809524	78.53333333333333	82.66666666666667	Binding_V
36.7809523809524	77.46666666666667	65.66666666666667	Binding_V
36.7809523809524	60.5	33.333333333333336	Binding_V
36.7809523809524	67	72.66666666666667	Binding_V
36.7809523809524	96.5	94.33333333333333	Binding_V
36.7809523809524	94.15384615384616	92.33333333333333	Binding_V
36.7809523809524	87.66666666666667	97.66666666666667	Binding_V
36.7809523809524	77.44444444444444	69	Binding_V
36.7809523809524	43.06666666666667	46.666666666666664	Binding_V
36.7809523809524	62.46666666666667	74.33333333333333	Binding_V
36.7809523809524	84.16666666666667	87	Binding_V
36.7809523809524	81.66666666666667	82	Binding_V
36.7809523809524	73.6	86.66666666666667	Binding_V
47.5046728971963	72	NA	Binding_V
47.5046728971963	64.4	91.66666666666667	Binding_V
47.5046728971963	94.15384615384616	92.33333333333333	Binding_V
47.5046728971963	54	87.66666666666667	Binding_V
47.5046728971963	49	100	Binding_V
47.5046728971963	4	9	Binding_V
47.5046728971963	90	83.33333333333333	Binding_V
47.5046728971963	86.5	100	Binding_V
47.5046728971963	78.53333333333333	82.66666666666667	Binding_V
47.5046728971963	77.46666666666667	65.66666666666667	Binding_V
47.5046728971963	73.6	86.66666666666667	Binding_V
47.5046728971963	62.46666666666667	74.33333333333333	Binding_V
47.5046728971963	84.16666666666667	87	Binding_V
47.5046728971963	7	64.66666666666667	Binding_V
47.5046728971963	69.16666666666667	71.33333333333333	Binding_V
47.5046728971963	45	52.333333333333336	Binding_V
47.5046728971963	35	65	Binding_V
47.5046728971963	37	100	Binding_V
47.5046728971963	72.5	83.33333333333333	Binding_V
47.5046728971963	50	83.33333333333333	Binding_V
47.5046728971963	70	86.66666666666667	Binding_V
47.5046728971963	6	20	Binding_V
47.5046728971963	57	88.33333333333333	Binding_V
47.5046728971963	46	75.66666666666667	Binding_V
47.5046728971963	90	80	Binding_V
47.5046728971963	55.75	89.66666666666667	Binding_V
47.5046728971963	81	85.33333333333333	Binding_V
47.5046728971963	90.22222222222223	100	Binding_V
47.5046728971963	94.41666666666667	95.33333333333333	Binding_V
47.5046728971963	47.25	96.33333333333333	Binding_V
47.5046728971963	75	100	Binding_V
47.5046728971963	59.333333333333336	73.66666666666667	Binding_V
47.5046728971963	46	79.66666666666667	Binding_V
47.5046728971963	95.71428571428571	83.33333333333333	Binding_V
47.5046728971963	76.9375	80.33333333333333	Binding_V
47.5046728971963	27	65.66666666666667	Binding_V
47.5046728971963	68.8	65.66666666666667	Binding_V
47.5046728971963	67	72.66666666666667	Binding_V
47.5046728971963	60	85	Binding_V
47.5046728971963	5	77	Binding_V
47.5046728971963	54.333333333333336	57	Binding_V
47.5046728971963	16	85	Binding_V
47.5046728971963	96.5	94.33333333333333	Binding_V
47.5046728971963	50	68.33333333333333	Binding_V
47.5046728971963	52.75	59.666666666666664	Binding_V
47.5046728971963	88.11111111111111	100	Binding_V
47.5046728971963	1	86	Binding_V
47.5046728971963	11	79.33333333333333	Binding_V
47.5046728971963	3	87.66666666666667	Binding_V
47.5046728971963	80.2	77.66666666666667	Binding_V
47.5046728971963	50.5	82.33333333333333	Binding_V
47.5046728971963	18	81	Binding_V
47.5046728971963	43	52.333333333333336	Binding_V
47.5046728971963	46	84.33333333333333	Binding_V
47.5046728971963	62.333333333333336	100	Binding_V
47.5046728971963	0	48	Binding_V
47.5046728971963	43.06666666666667	46.666666666666664	Binding_V
47.5046728971963	71.2	76	Binding_V
47.5046728971963	87.66666666666667	97.66666666666667	Binding_V
47.5046728971963	10	53	Binding_V
47.5046728971963	0	68.33333333333333	Binding_V
47.5046728971963	0	86	Binding_V
47.5046728971963	68	66.66666666666667	Binding_V
47.5046728971963	65.88888888888889	79	Binding_V
47.5046728971963	17	89.33333333333333	Binding_V
47.5046728971963	84.66666666666667	86.66666666666667	Binding_V
47.5046728971963	77.44444444444444	69	Binding_V
47.5046728971963	88.57142857142857	79.33333333333333	Binding_V
47.5046728971963	61	61	Binding_V
47.5046728971963	72	79.33333333333333	Binding_V
47.5046728971963	40.375	73	Binding_V
47.5046728971963	77.13333333333334	71.66666666666667	Binding_V
47.5046728971963	86.53333333333333	83	Binding_V
55.5963302752294	94.15384615384616	92.33333333333333	Binding_V
55.5963302752294	87.66666666666667	97.66666666666667	Binding_V
55.5963302752294	90	92	Binding_V
55.5963302752294	77.44444444444444	69	Binding_V
55.5963302752294	88.57142857142857	79.33333333333333	Binding_V
55.5963302752294	78	84	Binding_V
55.5963302752294	43.06666666666667	46.666666666666664	Binding_V
55.5963302752294	71.2	76	Binding_V
55.5963302752294	77.13333333333334	71.66666666666667	Binding_V
55.5963302752294	86.53333333333333	83	Binding_V
55.5963302752294	40.375	73	Binding_V
55.5963302752294	53.75	51.666666666666664	Binding_V
55.5963302752294	82.5	71.66666666666667	Binding_V
55.5963302752294	65.88888888888889	79	Binding_V
55.5963302752294	61.666666666666664	28.333333333333332	Binding_V
55.5963302752294	76	77.33333333333333	Binding_V
55.5963302752294	68.8	65.66666666666667	Binding_V
55.5963302752294	78	84	Binding_V
55.5963302752294	87.42857142857143	88.33333333333333	Binding_V
55.5963302752294	52	77.66666666666667	Binding_V
55.5963302752294	93.28571428571429	87.66666666666667	Binding_V
55.5963302752294	96.5	94.33333333333333	Binding_V
55.5963302752294	88.11111111111111	100	Binding_V
55.5963302752294	81.33333333333333	87.66666666666667	Binding_V
55.5963302752294	92.2	41	Binding_V
55.5963302752294	71	72.66666666666667	Binding_V
55.5963302752294	78	63	Binding_V
55.5963302752294	100	100	Binding_V
55.5963302752294	45	55	Binding_V
55.5963302752294	85	83	Binding_V
55.5963302752294	80	75.66666666666667	Binding_V
55.5963302752294	97.66666666666667	80	Binding_V
55.5963302752294	100	98.66666666666667	Binding_V
55.5963302752294	87.8	95.33333333333333	Binding_V
55.5963302752294	90	66.66666666666667	Binding_V
55.5963302752294	80.2	77.66666666666667	Binding_V
55.5963302752294	38	81	Binding_V
55.5963302752294	96	66.66666666666667	Binding_V
[truncated: 3,489 more rows]
