# Supplementary material for: Binding moral values gain importance in the presence of close others
Source: Nat Commun. 2021 May 11;12:2718. doi: 10.1038/s41467-021-22566-6 (PMC8113481; doi:10.1038/s41467-021-22566-6)
Supplement: Supplementary file 4 — Source Data [file 41467_2021_22566_MOESM4_ESM.zip › Source Data/Figure 3 Source Data OSF 3.csv]

ClosenessSplit	Individualizing	Binding
Alone	6	4.677777777777778
Alone	6.333333333333333	4.766666666666667
Alone	5.916666666666666	6.4
Alone	6	5.322222222222222
Close	5.916666666666666	4
Alone	5.416666666666666	4.8
Alone	6.666666666666667	4.644444444444444
Close	5.916666666666666	4.055555555555555
Distant	6.333333333333333	4.033333333333333
Alone	6.583333333333334	3.7
Distant	6	5.866666666666666
Distant	5.666666666666666	5.344444444444445
Alone	5.833333333333334	5.233333333333333
Distant	5.666666666666667	4.733333333333333
Distant	6.083333333333334	4.966666666666667
Alone	6.333333333333334	3.9222222222222225
Close	5.083333333333334	3.7777777777777777
Close	6.25	5.811111111111111
Distant	4.75	4.922222222222222
Distant	6.333333333333334	5.988888888888889
Alone	6.5	3.388888888888889
Close	6.416666666666667	4.555555555555555
Distant	6.666666666666667	4.8
Alone	6.583333333333333	5.644444444444444
Close	6.25	5.011111111111111
Close	5.666666666666666	4.644444444444444
Alone	6.083333333333333	5.411111111111111
Distant	7	5.388888888888889
Distant	6.166666666666666	4.066666666666666
Alone	6.583333333333334	5.211111111111111
Alone	5.25	4.833333333333333
Alone	5.583333333333334	3.988888888888889
Close	6.916666666666667	4.911111111111111
Close	6.083333333333334	5.011111111111111
Alone	5.75	5.188888888888889
Distant	6.083333333333334	5.911111111111111
Distant	6.5	3.6666666666666665
Alone	6.416666666666666	4.322222222222222
Alone	5.833333333333334	4.555555555555555
Alone	5.666666666666667	5.733333333333333
Distant	6.833333333333334	6.2444444444444445
Distant	5.75	3.988888888888889
Alone	6.083333333333333	4.4222222222222225
Distant	6.083333333333334	4.566666666666666
Distant	6.416666666666666	3.7555555555555555
Distant	6.75	4.033333333333333
Distant	6.666666666666667	5.444444444444445
Alone	6.166666666666666	4.055555555555555
Distant	6.333333333333333	4.933333333333334
Alone	7.166666666666666	4.8
Close	6.5	4.822222222222222
Close	6.5	6.1
Distant	5.5	3.8555555555555556
Close	6	4.777777777777778
Alone	5.583333333333333	4.8
Alone	5.833333333333333	4.188888888888889
Distant	6	5.655555555555555
Distant	7.166666666666666	3.977777777777778
Alone	6.833333333333334	4.377777777777777
Distant	6.666666666666666	6.133333333333334
Distant	6.166666666666666	4.722222222222222
Alone	6	5.7555555555555555
Distant	6.166666666666666	5.911111111111111
Distant	5.416666666666666	4.7555555555555555
Alone	5.75	5.4
Distant	6.666666666666666	5.7555555555555555
Close	6.166666666666666	4.611111111111112
Alone	6.166666666666666	4.455555555555556
Distant	5.583333333333333	4.766666666666667
Distant	5.083333333333333	4.711111111111111
Alone	5.666666666666666	3.8666666666666667
Alone	6	4.088888888888889
Alone	6.333333333333334	5.7
Distant	6.5	5.4
Distant	5.916666666666667	5.466666666666667
Alone	5.75	5.633333333333334
Distant	6.75	4.055555555555555
Close	7.166666666666666	5.944444444444445
Alone	5.5	4.344444444444444
Alone	5.166666666666666	4.922222222222222
Alone	6.333333333333333	4.544444444444444
Alone	5.75	4.666666666666667
Alone	5.666666666666666	4.888888888888888
Alone	6.25	3.8444444444444446
Alone	6.166666666666666	4.844444444444444
Alone	5.666666666666666	4.055555555555555
Distant	7	4.288888888888889
Close	5.916666666666667	5.111111111111111
Alone	6.083333333333334	5.233333333333333
Alone	6.583333333333334	6.288888888888889
Alone	5.416666666666666	5.111111111111112
Alone	5.5	4.833333333333333
Alone	6.5	4.466666666666667
Distant	6.416666666666666	4.988888888888889
Close	5.916666666666667	5.8
Alone	6.166666666666666	4.544444444444444
Distant	6.5	5.644444444444444
Distant	5.333333333333333	4.044444444444444
Alone	6.5	5.3
Distant	6.916666666666666	5.233333333333333
Distant	7.166666666666666	4.7444444444444445
Alone	5.916666666666667	4.8
Distant	5.916666666666666	5.788888888888889
Distant	7.166666666666666	5.4
Alone	6.25	4.933333333333334
Alone	5.916666666666666	4.788888888888889
Alone	6.416666666666666	5.511111111111111
Alone	6.166666666666666	4.344444444444445
Distant	6.5	4.711111111111111
Close	6.083333333333333	5.7444444444444445
Alone	6.75	3.4555555555555557
Alone	6.416666666666666	5.266666666666667
Close	5.833333333333334	5.722222222222222
Distant	6	4.333333333333333
Alone	6.666666666666667	3.4555555555555557
Alone	6.416666666666667	3.966666666666667
Distant	6.333333333333334	5.277777777777778
Distant	7.166666666666666	5.344444444444444
Alone	6.25	4.155555555555556
Alone	6.083333333333334	4.3
Alone	5.916666666666666	4.511111111111111
Alone	7.25	5.377777777777777
Alone	6.25	5.011111111111111
Alone	6.083333333333334	4.6
Alone	7.083333333333333	5.666666666666667
Alone	6.583333333333334	5.077777777777778
Alone	6.333333333333334	4.977777777777778
Alone	5.166666666666666	5.044444444444444
Alone	6.25	5.722222222222222
Alone	6.333333333333334	4.522222222222222
Alone	5.916666666666667	4.522222222222222
Alone	6.416666666666667	4.966666666666667
Alone	7.083333333333334	5.533333333333333
Distant	6.083333333333334	5.211111111111111
Distant	6.583333333333334	4.588888888888889
Alone	6.166666666666667	5.988888888888889
Close	6	4.033333333333333
Close	6.5	5.7555555555555555
Alone	5.416666666666666	4.355555555555556
Alone	5.333333333333333	4.322222222222222
Alone	6.666666666666666	4.533333333333333
Alone	5.5	4.011111111111111
Distant	5.916666666666666	4.955555555555556
Close	5.666666666666666	5
Distant	5.666666666666666	5.044444444444444
Alone	5.416666666666666	4.7
Distant	5.683333333333334	4.022222222222222
Distant	6.166666666666666	5.866666666666666
Alone	7	5.655555555555556
Alone	5.416666666666666	5.688888888888889
Distant	7.25	6.377777777777778
Distant	6.416666666666667	5.388888888888889
Alone	6.533333333333333	5.788888888888889
Alone	5.916666666666667	5.4222222222222225
Alone	5.916666666666666	4.611111111111111
Alone	6.916666666666667	5.122222222222223
Alone	6.666666666666666	5.622222222222223
Distant	4.733333333333333	4.977777777777778
Close	6.5	5.266666666666667
Distant	6.416666666666666	4.988888888888889
Distant	6.166666666666667	4.288888888888889
Alone	6.083333333333334	4.922222222222222
Alone	5.083333333333334	4.511111111111111
Alone	5.916666666666666	4.666666666666667
Alone	6.416666666666666	4.311111111111111
Distant	6.333333333333334	4.111111111111111
Distant	6.666666666666666	4.6
Alone	6.416666666666666	5.522222222222222
Distant	6.25	5.066666666666666
Close	6.416666666666666	5.277777777777778
Alone	6.5	4.688888888888889
Distant	5.916666666666666	3.433333333333333
Distant	6.583333333333334	5.788888888888889
Alone	6.666666666666666	5.211111111111111
Alone	7.25	3.9555555555555557
Alone	6.75	3.9
Alone	6	5.166666666666667
Alone	5.583333333333334	4.766666666666667
Alone	6.166666666666666	4.277777777777778
Alone	6	4.366666666666667
Alone	6.25	5.011111111111111
Alone	6.25	5.644444444444444
Alone	6.083333333333334	4.544444444444444
Alone	6.916666666666666	5.9222222222222225
Alone	5.916666666666666	3.966666666666667
Close	6.416666666666666	5.266666666666667
Close	6.333333333333334	5.1
Alone	6.5	5.077777777777778
Close	6	5.488888888888889
Distant	6.666666666666667	4.844444444444445
Alone	5.916666666666667	4.4222222222222225
Distant	6.25	4.922222222222222
Distant	6.083333333333334	5.622222222222223
Alone	5.916666666666666	4.122222222222223
Distant	6.25	4.2555555555555555
Distant	6.833333333333334	4.766666666666667
Close	6.916666666666666	4.066666666666666
Distant	7	5.411111111111111
Close	5.833333333333333	4.933333333333334
Close	5.333333333333334	5.388888888888889
Alone	6.916666666666666	5.111111111111112
Alone	6.583333333333334	5.844444444444444
Alone	6.333333333333334	5.588888888888889
Alone	6.5	5.5
Alone	6.333333333333334	4.655555555555556
Alone	6.25	4.544444444444444
Alone	6.416666666666667	6.411111111111111
Alone	6.166666666666666	3.8000000000000003
Close	6.5	5.866666666666666
Close	6.25	5.322222222222222
Alone	6.083333333333334	6.033333333333333
Distant	6.416666666666666	4.955555555555556
Distant	5.333333333333334	4.611111111111111
Alone	6.75	4.2
Distant	6.25	4.7
Close	5.333333333333334	4.866666666666666
Alone	7	4.844444444444445
Alone	6.166666666666667	5.111111111111111
Distant	6	5.022222222222222
Distant	6.5	4.677777777777778
Alone	5.833333333333333	5.211111111111111
Distant	6.333333333333334	5.044444444444444
Distant	6.833333333333334	5.522222222222222
Alone	5.833333333333333	4.911111111111111
Close	6.333333333333334	4.688888888888889
Distant	6.083333333333334	4.566666666666666
Distant	6.916666666666667	5.611111111111112
Distant	5.333333333333334	4.566666666666666
Alone	6	4.566666666666666
Alone	6.75	4.877777777777778
Distant	5.5	3.7222222222222223
Close	5.583333333333334	4.444444444444445
Distant	6.666666666666666	4.722222222222222
Distant	6	5.155555555555555
Close	6.75	5.488888888888889
Close	5.833333333333334	5.444444444444445
Alone	5.833333333333334	4.877777777777777
Close	5.333333333333334	4.622222222222223
Close	5.916666666666666	4.622222222222222
Alone	6.25	5.1
Close	6.416666666666666	5.2444444444444445
Distant	6.083333333333334	4.711111111111111
Alone	6.083333333333333	4.344444444444444
Alone	6.333333333333334	4.677777777777778
Alone	7.416666666666666	5.011111111111111
Alone	5.583333333333333	3.6666666666666665
Alone	6.833333333333334	5.7
Alone	5.666666666666667	5.833333333333333
Distant	6.083333333333334	4.933333333333334
Distant	6.083333333333334	4.333333333333333
Alone	6.583333333333334	4.466666666666667
Alone	6.25	4.511111111111111
Distant	7.083333333333334	4.222222222222222
Distant	4.916666666666666	4.666666666666667
Alone	5.5	5.122222222222223
Close	6.416666666666666	5.288888888888889
Close	6.333333333333334	5.633333333333334
Alone	6.25	4.611111111111111
Alone	6.916666666666666	4.7444444444444445
Distant	6.416666666666666	5.111111111111111
Distant	7.083333333333333	5.344444444444444
Close	5.666666666666667	4.511111111111111
Alone	5.333333333333333	5.2444444444444445
Alone	5.666666666666666	3.511111111111111
Distant	5.833333333333334	3.922222222222222
Close	6.416666666666667	4.677777777777778
Alone	6.166666666666667	4.888888888888889
Alone	5.75	5.133333333333334
Distant	6.083333333333334	5.011111111111111
Distant	5.333333333333334	5.455555555555556
Alone	6.583333333333334	3.988888888888889
Alone	5.5	5.711111111111111
Alone	6.5	5.477777777777778
Alone	5.75	3.3777777777777778
Alone	6.916666666666667	5.6
Alone	7.333333333333333	6.133333333333334
Close	5.75	4.344444444444445
Distant	6.333333333333334	5.222222222222222
Alone	6.083333333333334	5.522222222222222
Alone	6.583333333333333	5.066666666666666
Alone	6.25	4.588888888888889
Distant	6.583333333333333	5.711111111111111
Distant	5.5	4.622222222222223
Alone	5.583333333333333	4.466666666666667
Alone	6.083333333333333	3.7444444444444445
Alone	4.166666666666666	3.5444444444444443
Alone	6.666666666666666	3.8
Alone	6.166666666666666	5.166666666666667
Alone	6.416666666666666	5.211111111111111
Alone	6.083333333333334	4.5777777777777775
Close	5.833333333333334	4.411111111111111
Close	6.166666666666667	5.433333333333334
Alone	5.25	4.911111111111111
Alone	7.083333333333333	4.388888888888889
Distant	7	4.533333333333333
Distant	6.833333333333334	4.566666666666666
Alone	6.25	5.288888888888889
Alone	5.583333333333333	4.511111111111111
Alone	6.916666666666666	5.9
Alone	6	6.4
Distant	6	4.544444444444444
Distant	6.583333333333334	4.633333333333334
Alone	4.75	5.155555555555555
Alone	6.083333333333333	3.8777777777777778
Distant	6.083333333333334	5.866666666666666
Distant	5.583333333333333	5.222222222222222
Alone	6.666666666666667	4.8
Close	6.166666666666667	3.933333333333333
Alone	5.833333333333334	4.722222222222222
Alone	6.833333333333334	5.133333333333334
Distant	6.666666666666666	4
Distant	5.25	5.188888888888889
Alone	5.416666666666666	5.988888888888889
Distant	6	4.833333333333333
Close	5.083333333333334	4.9
Distant	5	4.277777777777778
Distant	6	6.055555555555555
Alone	6.5	4.544444444444444
Close	5.75	4.677777777777778
Distant	6.416666666666666	5.177777777777778
Alone	5.583333333333334	5.1
Alone	5.833333333333333	4.211111111111111
Alone	5	4.666666666666667
Alone	6.25	5.288888888888889
Alone	6.333333333333334	4.722222222222222
Close	6.083333333333334	5.733333333333333
Distant	6.083333333333334	4.844444444444445
Alone	6	4.877777777777778
Alone	5	4.8
Distant	6.333333333333334	3.2333333333333334
Distant	4.75	5.044444444444444
Alone	6.083333333333334	5.4222222222222225
Alone	6.833333333333334	4.611111111111111
Distant	6.566666666666666	5.622222222222223
Close	6.416666666666667	5.455555555555556
Alone	6.25	4.811111111111111
Alone	6.416666666666666	5.433333333333334
Alone	6.583333333333334	3.7666666666666666
Alone	5.583333333333334	5.677777777777778
Close	5.333333333333333	5.088888888888889
Close	5.25	5.3
Alone	5.916666666666666	5.411111111111111
Distant	5.583333333333333	5.511111111111111
Close	6.583333333333333	5.188888888888889
Alone	5.75	5.355555555555556
Alone	6.5	5.133333333333334
Alone	6.166666666666666	5.588888888888889
Alone	6.166666666666666	4.277777777777778
Alone	6.416666666666666	4.733333333333333
Close	5.583333333333334	5.344444444444444
Close	5.583333333333334	5.344444444444444
Alone	6.083333333333334	5.777777777777778
Alone	6.166666666666667	4.733333333333333
Distant	4.833333333333333	4.411111111111111
Distant	6.25	4.955555555555556
Alone	6.083333333333334	4.533333333333333
Alone	6	6.233333333333333
Distant	6	4.3
Distant	6.083333333333333	4.5777777777777775
Alone	5.833333333333334	5.1
Distant	5.916666666666666	4.611111111111112
Alone	6.25	4.655555555555556
Alone	6.916666666666666	3.6666666666666665
Alone	7.166666666666666	5.377777777777777
Alone	5.166666666666667	5.733333333333333
Alone	5.916666666666666	5.766666666666667
Distant	6	5.711111111111111
Alone	6.333333333333333	5.966666666666667
Alone	5.25	4.188888888888889
Distant	6.75	5.811111111111111
Distant	6.5	4.966666666666667
Alone	5.833333333333334	4.155555555555556
Distant	6.333333333333333	5.211111111111111
Close	6.083333333333334	4.9
Alone	6.75	4.788888888888889
Alone	6.5	4.122222222222223
Alone	5.166666666666666	4.522222222222222
Alone	6.25	5.166666666666667
Alone	6.416666666666666	5.088888888888889
Alone	6.5	4.366666666666667
Alone	5.666666666666666	5.044444444444444
Distant	6.583333333333333	5.144444444444445
Close	6.5	5.511111111111111
Alone	6.916666666666666	4.311111111111111
Alone	6.25	5.111111111111111
Alone	6.166666666666666	4.388888888888889
Alone	6.166666666666667	4.333333333333333
Alone	5.583333333333333	5.011111111111111
Distant	6.833333333333334	4.733333333333333
Close	5.583333333333333	4.7555555555555555
