# Supplementary material for: Binding moral values gain importance in the presence of close others
Source: Nat Commun. 2021 May 11;12:2718. doi: 10.1038/s41467-021-22566-6 (PMC8113481; doi:10.1038/s41467-021-22566-6)
Supplement: Supplementary file 4 — Source Data [file 41467_2021_22566_MOESM4_ESM.zip › Source Data/Figure 1B Source Data OSF 3.csv]

Closeness	Importance	Value
32.787234042553195	3.6658639373871154	Individualizing.C
32.787234042553195	NA	Individualizing.C
32.787234042553195	NA	Individualizing.C
32.787234042553195	13.665863937387115	Individualizing.C
32.787234042553195	-4.334136062612885	Individualizing.C
32.787234042553195	13.665863937387115	Individualizing.C
32.787234042553195	NA	Individualizing.C
32.787234042553195	-28.334136062612885	Individualizing.C
32.787234042553195	-9.334136062612885	Individualizing.C
32.787234042553195	-0.33413606261288464	Individualizing.C
32.787234042553195	13.665863937387115	Individualizing.C
32.787234042553195	9.665863937387115	Individualizing.C
32.787234042553195	13.665863937387115	Individualizing.C
44.61290322580645	-20.334136062612885	Individualizing.C
44.61290322580645	13.665863937387115	Individualizing.C
44.61290322580645	NA	Individualizing.C
44.61290322580645	NA	Individualizing.C
44.61290322580645	13.665863937387115	Individualizing.C
44.61290322580645	13.665863937387115	Individualizing.C
44.61290322580645	4.665863937387115	Individualizing.C
44.61290322580645	NA	Individualizing.C
44.61290322580645	3.6658639373871154	Individualizing.C
44.61290322580645	-36.334136062612885	Individualizing.C
44.61290322580645	NA	Individualizing.C
44.61290322580645	-25.334136062612885	Individualizing.C
44.61290322580645	NA	Individualizing.C
44.61290322580645	3.6658639373871154	Individualizing.C
44.61290322580645	NA	Individualizing.C
44.61290322580645	13.665863937387115	Individualizing.C
44.61290322580645	-9.334136062612885	Individualizing.C
44.61290322580645	NA	Individualizing.C
44.61290322580645	NA	Individualizing.C
44.61290322580645	-5.334136062612885	Individualizing.C
44.61290322580645	13.665863937387115	Individualizing.C
44.61290322580645	13.665863937387115	Individualizing.C
44.61290322580645	13.665863937387115	Individualizing.C
44.61290322580645	13.665863937387115	Individualizing.C
44.61290322580645	NA	Individualizing.C
44.61290322580645	-22.334136062612885	Individualizing.C
44.61290322580645	NA	Individualizing.C
44.61290322580645	-4.334136062612885	Individualizing.C
44.61290322580645	NA	Individualizing.C
44.61290322580645	NA	Individualizing.C
44.61290322580645	-11.334136062612885	Individualizing.C
44.61290322580645	13.665863937387115	Individualizing.C
44.61290322580645	13.665863937387115	Individualizing.C
44.61290322580645	0.6658639373871154	Individualizing.C
44.61290322580645	NA	Individualizing.C
44.61290322580645	NA	Individualizing.C
44.61290322580645	NA	Individualizing.C
44.61290322580645	NA	Individualizing.C
44.61290322580645	-7.334136062612885	Individualizing.C
44.61290322580645	13.665863937387115	Individualizing.C
44.61290322580645	NA	Individualizing.C
44.61290322580645	13.665863937387115	Individualizing.C
44.61290322580645	13.665863937387115	Individualizing.C
44.61290322580645	13.665863937387115	Individualizing.C
44.61290322580645	-28.334136062612885	Individualizing.C
44.61290322580645	NA	Individualizing.C
44.61290322580645	NA	Individualizing.C
44.61290322580645	-2.3341360626128846	Individualizing.C
44.61290322580645	13.665863937387115	Individualizing.C
44.61290322580645	13.665863937387115	Individualizing.C
44.61290322580645	-12.334136062612885	Individualizing.C
44.61290322580645	7.665863937387115	Individualizing.C
44.61290322580645	-6.334136062612885	Individualizing.C
44.61290322580645	-18.334136062612885	Individualizing.C
44.61290322580645	-18.334136062612885	Individualizing.C
44.61290322580645	13.665863937387115	Individualizing.C
44.61290322580645	-14.334136062612885	Individualizing.C
44.61290322580645	10.665863937387115	Individualizing.C
44.61290322580645	NA	Individualizing.C
44.61290322580645	13.665863937387115	Individualizing.C
44.61290322580645	NA	Individualizing.C
44.61290322580645	-36.334136062612885	Individualizing.C
44.61290322580645	NA	Individualizing.C
44.61290322580645	NA	Individualizing.C
44.61290322580645	13.665863937387115	Individualizing.C
44.61290322580645	-0.33413606261288464	Individualizing.C
44.61290322580645	-78.33413606261288	Individualizing.C
44.61290322580645	13.665863937387115	Individualizing.C
44.61290322580645	NA	Individualizing.C
44.61290322580645	-7.334136062612885	Individualizing.C
44.61290322580645	13.665863937387115	Individualizing.C
44.61290322580645	-24.334136062612885	Individualizing.C
44.61290322580645	13.665863937387115	Individualizing.C
44.61290322580645	13.665863937387115	Individualizing.C
44.61290322580645	NA	Individualizing.C
44.61290322580645	NA	Individualizing.C
44.61290322580645	-8.334136062612885	Individualizing.C
44.61290322580645	NA	Individualizing.C
44.61290322580645	13.665863937387115	Individualizing.C
44.61290322580645	13.665863937387115	Individualizing.C
44.61290322580645	-5.334136062612885	Individualizing.C
44.61290322580645	13.665863937387115	Individualizing.C
44.61290322580645	6.665863937387115	Individualizing.C
44.61290322580645	13.665863937387115	Individualizing.C
44.61290322580645	13.665863937387115	Individualizing.C
44.61290322580645	13.665863937387115	Individualizing.C
44.61290322580645	13.665863937387115	Individualizing.C
44.61290322580645	-20.334136062612885	Individualizing.C
44.61290322580645	13.665863937387115	Individualizing.C
44.61290322580645	NA	Individualizing.C
44.61290322580645	13.665863937387115	Individualizing.C
44.61290322580645	13.665863937387115	Individualizing.C
44.61290322580645	-57.334136062612885	Individualizing.C
44.61290322580645	9.665863937387115	Individualizing.C
44.61290322580645	-6.334136062612885	Individualizing.C
44.61290322580645	-2.3341360626128846	Individualizing.C
44.61290322580645	2.6658639373871154	Individualizing.C
44.61290322580645	-5.334136062612885	Individualizing.C
44.61290322580645	13.665863937387115	Individualizing.C
44.61290322580645	4.665863937387115	Individualizing.C
44.61290322580645	-2.3341360626128846	Individualizing.C
44.61290322580645	13.665863937387115	Individualizing.C
44.61290322580645	-9.334136062612885	Individualizing.C
44.61290322580645	2.6658639373871154	Individualizing.C
44.61290322580645	-36.334136062612885	Individualizing.C
44.61290322580645	-7.334136062612885	Individualizing.C
44.61290322580645	6.665863937387115	Individualizing.C
44.61290322580645	7.665863937387115	Individualizing.C
44.61290322580645	13.665863937387115	Individualizing.C
44.61290322580645	13.665863937387115	Individualizing.C
44.61290322580645	13.665863937387115	Individualizing.C
44.61290322580645	13.665863937387115	Individualizing.C
44.61290322580645	-9.334136062612885	Individualizing.C
44.61290322580645	-22.334136062612885	Individualizing.C
44.61290322580645	-2.3341360626128846	Individualizing.C
44.61290322580645	13.665863937387115	Individualizing.C
44.61290322580645	-14.334136062612885	Individualizing.C
44.61290322580645	-10.334136062612885	Individualizing.C
44.61290322580645	-1.3341360626128846	Individualizing.C
44.61290322580645	5.665863937387115	Individualizing.C
44.61290322580645	-9.334136062612885	Individualizing.C
44.61290322580645	-25.334136062612885	Individualizing.C
44.61290322580645	10.665863937387115	Individualizing.C
44.61290322580645	-22.334136062612885	Individualizing.C
44.61290322580645	6.665863937387115	Individualizing.C
44.61290322580645	-6.334136062612885	Individualizing.C
44.61290322580645	-7.334136062612885	Individualizing.C
44.61290322580645	13.665863937387115	Individualizing.C
44.61290322580645	-9.334136062612885	Individualizing.C
44.61290322580645	-18.334136062612885	Individualizing.C
44.61290322580645	13.665863937387115	Individualizing.C
44.61290322580645	13.665863937387115	Individualizing.C
44.61290322580645	-21.334136062612885	Individualizing.C
44.61290322580645	13.665863937387115	Individualizing.C
44.61290322580645	13.665863937387115	Individualizing.C
44.61290322580645	13.665863937387115	Individualizing.C
44.61290322580645	10.665863937387115	Individualizing.C
44.61290322580645	13.665863937387115	Individualizing.C
56.92553191489362	13.665863937387115	Individualizing.C
56.92553191489362	13.665863937387115	Individualizing.C
56.92553191489362	-14.334136062612885	Individualizing.C
56.92553191489362	-22.334136062612885	Individualizing.C
56.92553191489362	NA	Individualizing.C
56.92553191489362	13.665863937387115	Individualizing.C
56.92553191489362	13.665863937387115	Individualizing.C
56.92553191489362	13.665863937387115	Individualizing.C
56.92553191489362	13.665863937387115	Individualizing.C
56.92553191489362	13.665863937387115	Individualizing.C
56.92553191489362	-6.334136062612885	Individualizing.C
56.92553191489362	-13.334136062612885	Individualizing.C
56.92553191489362	-22.334136062612885	Individualizing.C
56.92553191489362	-23.334136062612885	Individualizing.C
56.92553191489362	NA	Individualizing.C
56.92553191489362	-21.334136062612885	Individualizing.C
56.92553191489362	NA	Individualizing.C
56.92553191489362	NA	Individualizing.C
56.92553191489362	13.665863937387115	Individualizing.C
56.92553191489362	NA	Individualizing.C
56.92553191489362	NA	Individualizing.C
56.92553191489362	NA	Individualizing.C
56.92553191489362	-18.334136062612885	Individualizing.C
56.92553191489362	13.665863937387115	Individualizing.C
56.92553191489362	-21.334136062612885	Individualizing.C
56.92553191489362	-1.3341360626128846	Individualizing.C
56.92553191489362	-15.334136062612885	Individualizing.C
56.92553191489362	NA	Individualizing.C
56.92553191489362	2.6658639373871154	Individualizing.C
56.92553191489362	13.665863937387115	Individualizing.C
56.92553191489362	-31.334136062612885	Individualizing.C
56.92553191489362	NA	Individualizing.C
56.92553191489362	-8.334136062612885	Individualizing.C
56.92553191489362	-8.334136062612885	Individualizing.C
56.92553191489362	4.665863937387115	Individualizing.C
56.92553191489362	NA	Individualizing.C
56.92553191489362	13.665863937387115	Individualizing.C
56.92553191489362	13.665863937387115	Individualizing.C
56.92553191489362	-6.334136062612885	Individualizing.C
56.92553191489362	13.665863937387115	Individualizing.C
56.92553191489362	NA	Individualizing.C
56.92553191489362	-14.334136062612885	Individualizing.C
56.92553191489362	-8.334136062612885	Individualizing.C
56.92553191489362	6.665863937387115	Individualizing.C
56.92553191489362	NA	Individualizing.C
56.92553191489362	-13.334136062612885	Individualizing.C
56.92553191489362	0.6658639373871154	Individualizing.C
56.92553191489362	8.665863937387115	Individualizing.C
56.92553191489362	6.665863937387115	Individualizing.C
56.92553191489362	-30.334136062612885	Individualizing.C
56.92553191489362	13.665863937387115	Individualizing.C
56.92553191489362	13.665863937387115	Individualizing.C
56.92553191489362	13.665863937387115	Individualizing.C
56.92553191489362	13.665863937387115	Individualizing.C
56.92553191489362	13.665863937387115	Individualizing.C
56.92553191489362	-1.3341360626128846	Individualizing.C
56.92553191489362	13.665863937387115	Individualizing.C
56.92553191489362	NA	Individualizing.C
56.92553191489362	8.665863937387115	Individualizing.C
56.92553191489362	2.6658639373871154	Individualizing.C
56.92553191489362	-11.334136062612885	Individualizing.C
56.92553191489362	-3.3341360626128846	Individualizing.C
89.79787234042553	-4.334136062612885	Individualizing.C
89.79787234042553	13.665863937387115	Individualizing.C
89.79787234042553	13.665863937387115	Individualizing.C
89.79787234042553	13.665863937387115	Individualizing.C
89.79787234042553	13.665863937387115	Individualizing.C
89.79787234042553	13.665863937387115	Individualizing.C
89.79787234042553	13.665863937387115	Individualizing.C
89.79787234042553	-17.334136062612885	Individualizing.C
89.79787234042553	13.665863937387115	Individualizing.C
89.79787234042553	1.6658639373871154	Individualizing.C
89.79787234042553	12.665863937387115	Individualizing.C
89.79787234042553	NA	Individualizing.C
89.79787234042553	13.665863937387115	Individualizing.C
89.79787234042553	13.665863937387115	Individualizing.C
89.79787234042553	13.665863937387115	Individualizing.C
89.79787234042553	NA	Individualizing.C
89.79787234042553	0.6658639373871154	Individualizing.C
89.79787234042553	NA	Individualizing.C
89.79787234042553	-2.3341360626128846	Individualizing.C
89.79787234042553	13.665863937387115	Individualizing.C
89.79787234042553	13.665863937387115	Individualizing.C
89.79787234042553	11.665863937387115	Individualizing.C
89.79787234042553	-25.334136062612885	Individualizing.C
89.79787234042553	2.6658639373871154	Individualizing.C
89.79787234042553	NA	Individualizing.C
89.79787234042553	-12.334136062612885	Individualizing.C
89.79787234042553	11.665863937387115	Individualizing.C
89.79787234042553	-29.334136062612885	Individualizing.C
89.79787234042553	13.665863937387115	Individualizing.C
89.79787234042553	-6.334136062612885	Individualizing.C
89.79787234042553	NA	Individualizing.C
89.79787234042553	13.665863937387115	Individualizing.C
89.79787234042553	NA	Individualizing.C
89.79787234042553	13.665863937387115	Individualizing.C
89.79787234042553	-38.334136062612885	Individualizing.C
89.79787234042553	-1.3341360626128846	Individualizing.C
89.79787234042553	NA	Individualizing.C
89.79787234042553	-14.334136062612885	Individualizing.C
89.79787234042553	NA	Individualizing.C
89.79787234042553	-7.334136062612885	Individualizing.C
89.79787234042553	-14.334136062612885	Individualizing.C
89.79787234042553	-6.334136062612885	Individualizing.C
89.79787234042553	NA	Individualizing.C
89.79787234042553	-49.334136062612885	Individualizing.C
89.79787234042553	-18.334136062612885	Individualizing.C
89.79787234042553	13.665863937387115	Individualizing.C
89.79787234042553	NA	Individualizing.C
89.79787234042553	-27.334136062612885	Individualizing.C
89.79787234042553	4.665863937387115	Individualizing.C
89.79787234042553	13.665863937387115	Individualizing.C
89.79787234042553	-28.334136062612885	Individualizing.C
89.79787234042553	5.665863937387115	Individualizing.C
89.79787234042553	-9.334136062612885	Individualizing.C
89.79787234042553	9.665863937387115	Individualizing.C
89.79787234042553	13.665863937387115	Individualizing.C
89.79787234042553	NA	Individualizing.C
89.79787234042553	13.665863937387115	Individualizing.C
89.79787234042553	4.665863937387115	Individualizing.C
89.79787234042553	NA	Individualizing.C
89.79787234042553	10.665863937387115	Individualizing.C
89.79787234042553	11.665863937387115	Individualizing.C
89.79787234042553	-14.334136062612885	Individualizing.C
89.79787234042553	13.665863937387115	Individualizing.C
89.79787234042553	NA	Individualizing.C
89.79787234042553	2.6658639373871154	Individualizing.C
89.79787234042553	13.665863937387115	Individualizing.C
89.79787234042553	-19.334136062612885	Individualizing.C
89.79787234042553	0.6658639373871154	Individualizing.C
89.79787234042553	13.665863937387115	Individualizing.C
89.79787234042553	NA	Individualizing.C
89.79787234042553	-6.334136062612885	Individualizing.C
89.79787234042553	13.665863937387115	Individualizing.C
89.79787234042553	NA	Individualizing.C
89.79787234042553	-18.334136062612885	Individualizing.C
89.79787234042553	NA	Individualizing.C
89.79787234042553	13.665863937387115	Individualizing.C
89.79787234042553	12.665863937387115	Individualizing.C
89.79787234042553	-16.334136062612885	Individualizing.C
89.79787234042553	NA	Individualizing.C
89.79787234042553	-6.334136062612885	Individualizing.C
89.79787234042553	13.665863937387115	Individualizing.C
89.79787234042553	-10.334136062612885	Individualizing.C
89.79787234042553	NA	Individualizing.C
89.79787234042553	13.665863937387115	Individualizing.C
89.79787234042553	NA	Individualizing.C
89.79787234042553	NA	Individualizing.C
89.79787234042553	13.665863937387115	Individualizing.C
89.79787234042553	13.665863937387115	Individualizing.C
89.79787234042553	13.665863937387115	Individualizing.C
89.79787234042553	NA	Individualizing.C
89.79787234042553	NA	Individualizing.C
89.79787234042553	9.665863937387115	Individualizing.C
89.79787234042553	4.665863937387115	Individualizing.C
89.79787234042553	13.665863937387115	Individualizing.C
89.79787234042553	13.665863937387115	Individualizing.C
89.79787234042553	3.6658639373871154	Individualizing.C
89.79787234042553	NA	Individualizing.C
89.79787234042553	-23.334136062612885	Individualizing.C
89.79787234042553	-8.334136062612885	Individualizing.C
89.79787234042553	4.665863937387115	Individualizing.C
89.79787234042553	13.665863937387115	Individualizing.C
89.79787234042553	13.665863937387115	Individualizing.C
89.79787234042553	13.665863937387115	Individualizing.C
89.79787234042553	-17.334136062612885	Individualizing.C
89.79787234042553	13.665863937387115	Individualizing.C
89.79787234042553	0.6658639373871154	Individualizing.C
89.79787234042553	2.6658639373871154	Individualizing.C
89.79787234042553	NA	Individualizing.C
89.79787234042553	13.665863937387115	Individualizing.C
89.79787234042553	13.665863937387115	Individualizing.C
89.79787234042553	-31.334136062612885	Individualizing.C
89.79787234042553	13.665863937387115	Individualizing.C
89.79787234042553	-51.334136062612885	Individualizing.C
89.79787234042553	NA	Individualizing.C
89.79787234042553	-31.334136062612885	Individualizing.C
89.79787234042553	-26.334136062612885	Individualizing.C
89.79787234042553	-1.3341360626128846	Individualizing.C
89.79787234042553	13.665863937387115	Individualizing.C
89.79787234042553	NA	Individualizing.C
89.79787234042553	NA	Individualizing.C
89.79787234042553	8.665863937387115	Individualizing.C
89.79787234042553	13.665863937387115	Individualizing.C
89.79787234042553	2.6658639373871154	Individualizing.C
89.79787234042553	NA	Individualizing.C
89.79787234042553	-17.334136062612885	Individualizing.C
89.79787234042553	NA	Individualizing.C
89.79787234042553	NA	Individualizing.C
89.79787234042553	13.665863937387115	Individualizing.C
89.79787234042553	13.665863937387115	Individualizing.C
89.79787234042553	5.665863937387115	Individualizing.C
89.79787234042553	9.665863937387115	Individualizing.C
89.79787234042553	NA	Individualizing.C
89.79787234042553	0.6658639373871154	Individualizing.C
89.79787234042553	-7.334136062612885	Individualizing.C
89.79787234042553	11.665863937387115	Individualizing.C
89.79787234042553	13.665863937387115	Individualizing.C
89.79787234042553	-4.334136062612885	Individualizing.C
89.79787234042553	-36.334136062612885	Individualizing.C
89.79787234042553	-16.334136062612885	Individualizing.C
89.79787234042553	13.665863937387115	Individualizing.C
89.79787234042553	NA	Individualizing.C
89.79787234042553	-15.334136062612885	Individualizing.C
89.79787234042553	13.665863937387115	Individualizing.C
89.79787234042553	5.665863937387115	Individualizing.C
89.79787234042553	-8.334136062612885	Individualizing.C
89.79787234042553	13.665863937387115	Individualizing.C
89.79787234042553	2.6658639373871154	Individualizing.C
89.79787234042553	4.665863937387115	Individualizing.C
89.79787234042553	9.665863937387115	Individualizing.C
89.79787234042553	-6.334136062612885	Individualizing.C
89.79787234042553	9.665863937387115	Individualizing.C
89.79787234042553	13.665863937387115	Individualizing.C
89.79787234042553	13.665863937387115	Individualizing.C
89.79787234042553	NA	Individualizing.C
89.79787234042553	13.665863937387115	Individualizing.C
89.79787234042553	NA	Individualizing.C
89.79787234042553	13.665863937387115	Individualizing.C
89.79787234042553	-20.334136062612885	Individualizing.C
89.79787234042553	13.665863937387115	Individualizing.C
89.79787234042553	12.665863937387115	Individualizing.C
89.79787234042553	-6.334136062612885	Individualizing.C
89.79787234042553	13.665863937387115	Individualizing.C
89.79787234042553	13.665863937387115	Individualizing.C
89.79787234042553	13.665863937387115	Individualizing.C
89.79787234042553	-36.334136062612885	Individualizing.C
89.79787234042553	NA	Individualizing.C
89.79787234042553	-16.334136062612885	Individualizing.C
89.79787234042553	-25.334136062612885	Individualizing.C
89.79787234042553	-4.334136062612885	Individualizing.C
89.79787234042553	9.665863937387115	Individualizing.C
89.79787234042553	13.665863937387115	Individualizing.C
89.79787234042553	-8.334136062612885	Individualizing.C
89.79787234042553	13.665863937387115	Individualizing.C
89.79787234042553	-14.334136062612885	Individualizing.C
89.79787234042553	13.665863937387115	Individualizing.C
89.79787234042553	13.665863937387115	Individualizing.C
89.79787234042553	-4.334136062612885	Individualizing.C
89.79787234042553	13.665863937387115	Individualizing.C
89.79787234042553	NA	Individualizing.C
89.79787234042553	13.665863937387115	Individualizing.C
89.79787234042553	-14.334136062612885	Individualizing.C
89.79787234042553	13.665863937387115	Individualizing.C
89.79787234042553	8.665863937387115	Individualizing.C
89.79787234042553	NA	Individualizing.C
89.79787234042553	-20.334136062612885	Individualizing.C
89.79787234042553	-7.334136062612885	Individualizing.C
89.79787234042553	-0.33413606261288464	Individualizing.C
89.79787234042553	13.665863937387115	Individualizing.C
89.79787234042553	-6.334136062612885	Individualizing.C
89.79787234042553	13.665863937387115	Individualizing.C
89.79787234042553	13.665863937387115	Individualizing.C
89.79787234042553	NA	Individualizing.C
89.79787234042553	13.665863937387115	Individualizing.C
89.79787234042553	13.665863937387115	Individualizing.C
89.79787234042553	3.6658639373871154	Individualizing.C
89.79787234042553	13.665863937387115	Individualizing.C
89.79787234042553	13.665863937387115	Individualizing.C
89.79787234042553	13.665863937387115	Individualizing.C
89.79787234042553	13.665863937387115	Individualizing.C
89.79787234042553	NA	Individualizing.C
89.79787234042553	NA	Individualizing.C
89.79787234042553	13.665863937387115	Individualizing.C
89.79787234042553	13.665863937387115	Individualizing.C
89.79787234042553	-1.3341360626128846	Individualizing.C
89.79787234042553	5.665863937387115	Individualizing.C
89.79787234042553	-19.334136062612885	Individualizing.C
89.79787234042553	-15.334136062612885	Individualizing.C
89.79787234042553	13.665863937387115	Individualizing.C
89.79787234042553	2.6658639373871154	Individualizing.C
89.79787234042553	4.665863937387115	Individualizing.C
89.79787234042553	-14.334136062612885	Individualizing.C
89.79787234042553	-1.3341360626128846	Individualizing.C
89.79787234042553	NA	Individualizing.C
89.79787234042553	13.665863937387115	Individualizing.C
89.79787234042553	-2.3341360626128846	Individualizing.C
89.79787234042553	-14.334136062612885	Individualizing.C
89.79787234042553	-8.334136062612885	Individualizing.C
89.79787234042553	13.665863937387115	Individualizing.C
89.79787234042553	13.665863937387115	Individualizing.C
89.79787234042553	-5.334136062612885	Individualizing.C
89.79787234042553	13.665863937387115	Individualizing.C
89.79787234042553	13.665863937387115	Individualizing.C
89.79787234042553	13.665863937387115	Individualizing.C
89.79787234042553	-26.334136062612885	Individualizing.C
89.79787234042553	13.665863937387115	Individualizing.C
89.79787234042553	6.665863937387115	Individualizing.C
89.79787234042553	13.665863937387115	Individualizing.C
89.79787234042553	9.665863937387115	Individualizing.C
89.79787234042553	2.6658639373871154	Individualizing.C
89.79787234042553	2.6658639373871154	Individualizing.C
89.79787234042553	12.665863937387115	Individualizing.C
89.79787234042553	-9.334136062612885	Individualizing.C
89.79787234042553	1.6658639373871154	Individualizing.C
89.79787234042553	13.665863937387115	Individualizing.C
89.79787234042553	-12.334136062612885	Individualizing.C
89.79787234042553	8.665863937387115	Individualizing.C
89.79787234042553	-13.334136062612885	Individualizing.C
89.79787234042553	-8.334136062612885	Individualizing.C
89.79787234042553	-50.334136062612885	Individualizing.C
89.79787234042553	-17.334136062612885	Individualizing.C
89.79787234042553	NA	Individualizing.C
89.79787234042553	-10.334136062612885	Individualizing.C
89.79787234042553	13.665863937387115	Individualizing.C
89.79787234042553	3.6658639373871154	Individualizing.C
89.79787234042553	6.665863937387115	Individualizing.C
89.79787234042553	13.665863937387115	Individualizing.C
89.79787234042553	-7.334136062612885	Individualizing.C
89.79787234042553	13.665863937387115	Individualizing.C
89.79787234042553	8.665863937387115	Individualizing.C
89.79787234042553	13.665863937387115	Individualizing.C
89.79787234042553	6.665863937387115	Individualizing.C
89.79787234042553	2.6658639373871154	Individualizing.C
89.79787234042553	13.665863937387115	Individualizing.C
89.79787234042553	-35.334136062612885	Individualizing.C
89.79787234042553	13.665863937387115	Individualizing.C
89.79787234042553	-0.33413606261288464	Individualizing.C
89.79787234042553	-37.334136062612885	Individualizing.C
89.79787234042553	-9.334136062612885	Individualizing.C
89.79787234042553	13.665863937387115	Individualizing.C
89.79787234042553	13.665863937387115	Individualizing.C
89.79787234042553	13.665863937387115	Individualizing.C
89.79787234042553	13.665863937387115	Individualizing.C
89.79787234042553	5.665863937387115	Individualizing.C
89.79787234042553	-23.334136062612885	Individualizing.C
89.79787234042553	0.6658639373871154	Individualizing.C
89.79787234042553	2.6658639373871154	Individualizing.C
89.79787234042553	13.665863937387115	Individualizing.C
89.79787234042553	13.665863937387115	Individualizing.C
89.79787234042553	13.665863937387115	Individualizing.C
89.79787234042553	13.665863937387115	Individualizing.C
89.79787234042553	0.6658639373871154	Individualizing.C
89.79787234042553	13.665863937387115	Individualizing.C
89.79787234042553	-16.334136062612885	Individualizing.C
89.79787234042553	-20.334136062612885	Individualizing.C
89.79787234042553	-19.334136062612885	Individualizing.C
89.79787234042553	3.6658639373871154	Individualizing.C
89.79787234042553	13.665863937387115	Individualizing.C
89.79787234042553	NA	Individualizing.C
89.79787234042553	13.665863937387115	Individualizing.C
89.79787234042553	13.665863937387115	Individualizing.C
89.79787234042553	13.665863937387115	Individualizing.C
89.79787234042553	-2.3341360626128846	Individualizing.C
89.79787234042553	-66.33413606261288	Individualizing.C
89.79787234042553	-13.334136062612885	Individualizing.C
89.79787234042553	10.665863937387115	Individualizing.C
89.79787234042553	1.6658639373871154	Individualizing.C
89.79787234042553	2.6658639373871154	Individualizing.C
89.79787234042553	13.665863937387115	Individualizing.C
89.79787234042553	11.665863937387115	Individualizing.C
89.79787234042553	13.665863937387115	Individualizing.C
89.79787234042553	13.665863937387115	Individualizing.C
89.79787234042553	-26.334136062612885	Individualizing.C
89.79787234042553	-2.3341360626128846	Individualizing.C
89.79787234042553	NA	Individualizing.C
89.79787234042553	-16.334136062612885	Individualizing.C
89.79787234042553	-11.334136062612885	Individualizing.C
89.79787234042553	4.665863937387115	Individualizing.C
89.79787234042553	-1.3341360626128846	Individualizing.C
89.79787234042553	13.665863937387115	Individualizing.C
89.79787234042553	-22.334136062612885	Individualizing.C
89.79787234042553	13.665863937387115	Individualizing.C
89.79787234042553	13.665863937387115	Individualizing.C
89.79787234042553	13.665863937387115	Individualizing.C
89.79787234042553	-1.3341360626128846	Individualizing.C
89.79787234042553	5.665863937387115	Individualizing.C
89.79787234042553	13.665863937387115	Individualizing.C
89.79787234042553	13.665863937387115	Individualizing.C
89.79787234042553	13.665863937387115	Individualizing.C
89.79787234042553	13.665863937387115	Individualizing.C
89.79787234042553	13.665863937387115	Individualizing.C
89.79787234042553	-26.334136062612885	Individualizing.C
89.79787234042553	-11.334136062612885	Individualizing.C
89.79787234042553	13.665863937387115	Individualizing.C
89.79787234042553	13.665863937387115	Individualizing.C
89.79787234042553	13.665863937387115	Individualizing.C
89.79787234042553	4.665863937387115	Individualizing.C
87.50549450549451	13.665863937387115	Individualizing.C
87.50549450549451	13.665863937387115	Individualizing.C
87.50549450549451	13.665863937387115	Individualizing.C
87.50549450549451	13.665863937387115	Individualizing.C
87.50549450549451	2.6658639373871154	Individualizing.C
87.50549450549451	13.665863937387115	Individualizing.C
87.50549450549451	NA	Individualizing.C
87.50549450549451	-2.3341360626128846	Individualizing.C
87.50549450549451	-14.334136062612885	Individualizing.C
87.50549450549451	1.6658639373871154	Individualizing.C
87.50549450549451	NA	Individualizing.C
87.50549450549451	12.665863937387115	Individualizing.C
87.50549450549451	NA	Individualizing.C
87.50549450549451	NA	Individualizing.C
87.50549450549451	-5.334136062612885	Individualizing.C
87.50549450549451	13.665863937387115	Individualizing.C
87.50549450549451	-12.334136062612885	Individualizing.C
87.50549450549451	-29.334136062612885	Individualizing.C
87.50549450549451	13.665863937387115	Individualizing.C
87.50549450549451	NA	Individualizing.C
87.50549450549451	-38.334136062612885	Individualizing.C
87.50549450549451	NA	Individualizing.C
87.50549450549451	13.665863937387115	Individualizing.C
87.50549450549451	13.665863937387115	Individualizing.C
87.50549450549451	NA	Individualizing.C
87.50549450549451	0.6658639373871154	Individualizing.C
87.50549450549451	-1.3341360626128846	Individualizing.C
87.50549450549451	-14.334136062612885	Individualizing.C
87.50549450549451	-6.334136062612885	Individualizing.C
87.50549450549451	-49.334136062612885	Individualizing.C
87.50549450549451	-10.334136062612885	Individualizing.C
87.50549450549451	2.6658639373871154	Individualizing.C
87.50549450549451	1.6658639373871154	Individualizing.C
87.50549450549451	3.6658639373871154	Individualizing.C
87.50549450549451	1.6658639373871154	Individualizing.C
87.50549450549451	NA	Individualizing.C
87.50549450549451	NA	Individualizing.C
87.50549450549451	NA	Individualizing.C
87.50549450549451	13.665863937387115	Individualizing.C
87.50549450549451	NA	Individualizing.C
87.50549450549451	13.665863937387115	Individualizing.C
87.50549450549451	-9.334136062612885	Individualizing.C
87.50549450549451	-23.334136062612885	Individualizing.C
87.50549450549451	NA	Individualizing.C
87.50549450549451	-0.33413606261288464	Individualizing.C
87.50549450549451	NA	Individualizing.C
87.50549450549451	8.665863937387115	Individualizing.C
87.50549450549451	-2.3341360626128846	Individualizing.C
87.50549450549451	-28.334136062612885	Individualizing.C
87.50549450549451	-14.334136062612885	Individualizing.C
87.50549450549451	13.665863937387115	Individualizing.C
87.50549450549451	0.6658639373871154	Individualizing.C
87.50549450549451	-16.334136062612885	Individualizing.C
87.50549450549451	13.665863937387115	Individualizing.C
87.50549450549451	NA	Individualizing.C
87.50549450549451	NA	Individualizing.C
87.50549450549451	9.665863937387115	Individualizing.C
87.50549450549451	13.665863937387115	Individualizing.C
87.50549450549451	NA	Individualizing.C
87.50549450549451	-1.3341360626128846	Individualizing.C
87.50549450549451	NA	Individualizing.C
87.50549450549451	13.665863937387115	Individualizing.C
87.50549450549451	-15.334136062612885	Individualizing.C
87.50549450549451	-13.334136062612885	Individualizing.C
87.50549450549451	13.665863937387115	Individualizing.C
87.50549450549451	13.665863937387115	Individualizing.C
87.50549450549451	-36.334136062612885	Individualizing.C
87.50549450549451	NA	Individualizing.C
87.50549450549451	13.665863937387115	Individualizing.C
87.50549450549451	-21.334136062612885	Individualizing.C
87.50549450549451	-51.334136062612885	Individualizing.C
87.50549450549451	13.665863937387115	Individualizing.C
87.50549450549451	NA	Individualizing.C
87.50549450549451	-1.3341360626128846	Individualizing.C
87.50549450549451	NA	Individualizing.C
87.50549450549451	8.665863937387115	Individualizing.C
87.50549450549451	2.6658639373871154	Individualizing.C
87.50549450549451	13.665863937387115	Individualizing.C
87.50549450549451	5.665863937387115	Individualizing.C
87.50549450549451	9.665863937387115	Individualizing.C
87.50549450549451	11.665863937387115	Individualizing.C
87.50549450549451	-4.334136062612885	Individualizing.C
87.50549450549451	NA	Individualizing.C
87.50549450549451	NA	Individualizing.C
87.50549450549451	-16.334136062612885	Individualizing.C
87.50549450549451	13.665863937387115	Individualizing.C
87.50549450549451	NA	Individualizing.C
87.50549450549451	-8.334136062612885	Individualizing.C
87.50549450549451	-15.334136062612885	Individualizing.C
87.50549450549451	5.665863937387115	Individualizing.C
87.50549450549451	13.665863937387115	Individualizing.C
87.50549450549451	-5.334136062612885	Individualizing.C
87.50549450549451	-6.334136062612885	Individualizing.C
87.50549450549451	13.665863937387115	Individualizing.C
87.50549450549451	NA	Individualizing.C
87.50549450549451	13.665863937387115	Individualizing.C
87.50549450549451	-11.334136062612885	Individualizing.C
87.50549450549451	13.665863937387115	Individualizing.C
87.50549450549451	-0.33413606261288464	Individualizing.C
87.50549450549451	13.665863937387115	Individualizing.C
87.50549450549451	13.665863937387115	Individualizing.C
87.50549450549451	2.6658639373871154	Individualizing.C
87.50549450549451	11.665863937387115	Individualizing.C
87.50549450549451	NA	Individualizing.C
87.50549450549451	-25.334136062612885	Individualizing.C
87.50549450549451	13.665863937387115	Individualizing.C
87.50549450549451	9.665863937387115	Individualizing.C
87.50549450549451	-8.334136062612885	Individualizing.C
87.50549450549451	13.665863937387115	Individualizing.C
87.50549450549451	-4.334136062612885	Individualizing.C
87.50549450549451	-24.334136062612885	Individualizing.C
87.50549450549451	13.665863937387115	Individualizing.C
87.50549450549451	8.665863937387115	Individualizing.C
87.50549450549451	-20.334136062612885	Individualizing.C
87.50549450549451	1.6658639373871154	Individualizing.C
87.50549450549451	-7.334136062612885	Individualizing.C
87.50549450549451	-1.3341360626128846	Individualizing.C
87.50549450549451	-0.33413606261288464	Individualizing.C
87.50549450549451	13.665863937387115	Individualizing.C
87.50549450549451	13.665863937387115	Individualizing.C
87.50549450549451	13.665863937387115	Individualizing.C
87.50549450549451	13.665863937387115	Individualizing.C
87.50549450549451	4.665863937387115	Individualizing.C
87.50549450549451	7.665863937387115	Individualizing.C
87.50549450549451	13.665863937387115	Individualizing.C
87.50549450549451	13.665863937387115	Individualizing.C
87.50549450549451	-15.334136062612885	Individualizing.C
87.50549450549451	-14.334136062612885	Individualizing.C
87.50549450549451	13.665863937387115	Individualizing.C
87.50549450549451	-1.3341360626128846	Individualizing.C
87.50549450549451	NA	Individualizing.C
87.50549450549451	13.665863937387115	Individualizing.C
87.50549450549451	12.665863937387115	Individualizing.C
87.50549450549451	1.6658639373871154	Individualizing.C
87.50549450549451	-0.33413606261288464	Individualizing.C
87.50549450549451	13.665863937387115	Individualizing.C
87.50549450549451	-26.334136062612885	Individualizing.C
87.50549450549451	6.665863937387115	Individualizing.C
87.50549450549451	13.665863937387115	Individualizing.C
87.50549450549451	2.6658639373871154	Individualizing.C
87.50549450549451	2.6658639373871154	Individualizing.C
87.50549450549451	12.665863937387115	Individualizing.C
87.50549450549451	-9.334136062612885	Individualizing.C
87.50549450549451	0.6658639373871154	Individualizing.C
87.50549450549451	-5.334136062612885	Individualizing.C
87.50549450549451	13.665863937387115	Individualizing.C
87.50549450549451	13.665863937387115	Individualizing.C
87.50549450549451	13.665863937387115	Individualizing.C
87.50549450549451	-17.334136062612885	Individualizing.C
87.50549450549451	-6.334136062612885	Individualizing.C
87.50549450549451	NA	Individualizing.C
87.50549450549451	-14.334136062612885	Individualizing.C
87.50549450549451	13.665863937387115	Individualizing.C
87.50549450549451	13.665863937387115	Individualizing.C
87.50549450549451	9.665863937387115	Individualizing.C
87.50549450549451	-7.334136062612885	Individualizing.C
87.50549450549451	8.665863937387115	Individualizing.C
87.50549450549451	12.665863937387115	Individualizing.C
87.50549450549451	NA	Individualizing.C
87.50549450549451	13.665863937387115	Individualizing.C
87.50549450549451	-0.33413606261288464	Individualizing.C
87.50549450549451	5.665863937387115	Individualizing.C
87.50549450549451	6.665863937387115	Individualizing.C
87.50549450549451	13.665863937387115	Individualizing.C
87.50549450549451	NA	Individualizing.C
87.50549450549451	5.665863937387115	Individualizing.C
87.50549450549451	-4.334136062612885	Individualizing.C
87.50549450549451	-13.334136062612885	Individualizing.C
87.50549450549451	2.6658639373871154	Individualizing.C
87.50549450549451	-13.334136062612885	Individualizing.C
87.50549450549451	13.665863937387115	Individualizing.C
87.50549450549451	13.665863937387115	Individualizing.C
87.50549450549451	13.665863937387115	Individualizing.C
87.50549450549451	13.665863937387115	Individualizing.C
87.50549450549451	13.665863937387115	Individualizing.C
87.50549450549451	13.665863937387115	Individualizing.C
87.50549450549451	13.665863937387115	Individualizing.C
87.50549450549451	13.665863937387115	Individualizing.C
87.50549450549451	13.665863937387115	Individualizing.C
87.50549450549451	NA	Individualizing.C
87.50549450549451	-7.334136062612885	Individualizing.C
87.50549450549451	13.665863937387115	Individualizing.C
87.50549450549451	13.665863937387115	Individualizing.C
87.50549450549451	13.665863937387115	Individualizing.C
87.50549450549451	-13.334136062612885	Individualizing.C
87.50549450549451	13.665863937387115	Individualizing.C
87.50549450549451	13.665863937387115	Individualizing.C
87.50549450549451	13.665863937387115	Individualizing.C
87.50549450549451	-26.334136062612885	Individualizing.C
87.50549450549451	-3.3341360626128846	Individualizing.C
87.50549450549451	-18.334136062612885	Individualizing.C
87.50549450549451	-13.334136062612885	Individualizing.C
87.50549450549451	NA	Individualizing.C
87.50549450549451	-16.334136062612885	Individualizing.C
87.50549450549451	-1.3341360626128846	Individualizing.C
87.50549450549451	13.665863937387115	Individualizing.C
87.50549450549451	-0.33413606261288464	Individualizing.C
87.50549450549451	13.665863937387115	Individualizing.C
87.50549450549451	13.665863937387115	Individualizing.C
87.50549450549451	13.665863937387115	Individualizing.C
87.50549450549451	-36.334136062612885	Individualizing.C
87.50549450549451	13.665863937387115	Individualizing.C
87.50549450549451	-27.334136062612885	Individualizing.C
87.50549450549451	6.665863937387115	Individualizing.C
87.50549450549451	13.665863937387115	Individualizing.C
87.50549450549451	13.665863937387115	Individualizing.C
87.50549450549451	-13.334136062612885	Individualizing.C
87.50549450549451	13.665863937387115	Individualizing.C
87.50549450549451	-36.334136062612885	Individualizing.C
87.50549450549451	13.665863937387115	Individualizing.C
87.50549450549451	13.665863937387115	Individualizing.C
87.50549450549451	-3.3341360626128846	Individualizing.C
87.50549450549451	-0.33413606261288464	Individualizing.C
87.50549450549451	4.665863937387115	Individualizing.C
87.50549450549451	-9.334136062612885	Individualizing.C
75.47872340425532	-25.334136062612885	Individualizing.C
75.47872340425532	13.665863937387115	Individualizing.C
75.47872340425532	NA	Individualizing.C
75.47872340425532	13.665863937387115	Individualizing.C
75.47872340425532	5.665863937387115	Individualizing.C
75.47872340425532	-13.334136062612885	Individualizing.C
75.47872340425532	13.665863937387115	Individualizing.C
75.47872340425532	-36.334136062612885	Individualizing.C
75.47872340425532	NA	Individualizing.C
75.47872340425532	13.665863937387115	Individualizing.C
75.47872340425532	-20.334136062612885	Individualizing.C
75.47872340425532	-18.334136062612885	Individualizing.C
75.47872340425532	3.6658639373871154	Individualizing.C
75.47872340425532	13.665863937387115	Individualizing.C
75.47872340425532	13.665863937387115	Individualizing.C
75.47872340425532	13.665863937387115	Individualizing.C
75.47872340425532	4.665863937387115	Individualizing.C
75.47872340425532	-6.334136062612885	Individualizing.C
75.47872340425532	-36.334136062612885	Individualizing.C
75.47872340425532	13.665863937387115	Individualizing.C
75.47872340425532	-6.334136062612885	Individualizing.C
75.47872340425532	-72.33413606261288	Individualizing.C
75.47872340425532	-2.3341360626128846	Individualizing.C
75.47872340425532	5.665863937387115	Individualizing.C
75.47872340425532	13.665863937387115	Individualizing.C
75.47872340425532	13.665863937387115	Individualizing.C
75.47872340425532	-38.334136062612885	Individualizing.C
75.47872340425532	6.665863937387115	Individualizing.C
75.47872340425532	13.665863937387115	Individualizing.C
75.47872340425532	13.665863937387115	Individualizing.C
75.47872340425532	-27.334136062612885	Individualizing.C
73.2127659574468	1.6658639373871154	Individualizing.C
73.2127659574468	-60.334136062612885	Individualizing.C
73.2127659574468	13.665863937387115	Individualizing.C
73.2127659574468	NA	Individualizing.C
73.2127659574468	1.6658639373871154	Individualizing.C
73.2127659574468	13.665863937387115	Individualizing.C
73.2127659574468	NA	Individualizing.C
73.2127659574468	13.665863937387115	Individualizing.C
73.2127659574468	13.665863937387115	Individualizing.C
73.2127659574468	NA	Individualizing.C
73.2127659574468	-33.334136062612885	Individualizing.C
73.2127659574468	7.665863937387115	Individualizing.C
73.2127659574468	13.665863937387115	Individualizing.C
73.2127659574468	-6.334136062612885	Individualizing.C
73.2127659574468	NA	Individualizing.C
73.2127659574468	-2.3341360626128846	Individualizing.C
73.2127659574468	NA	Individualizing.C
73.2127659574468	-8.334136062612885	Individualizing.C
73.2127659574468	12.665863937387115	Individualizing.C
73.2127659574468	13.665863937387115	Individualizing.C
73.2127659574468	-72.33413606261288	Individualizing.C
73.2127659574468	-64.33413606261288	Individualizing.C
73.2127659574468	6.665863937387115	Individualizing.C
73.2127659574468	-14.334136062612885	Individualizing.C
73.2127659574468	-30.334136062612885	Individualizing.C
73.2127659574468	-13.334136062612885	Individualizing.C
73.2127659574468	NA	Individualizing.C
73.2127659574468	13.665863937387115	Individualizing.C
86.61702127659575	-11.334136062612885	Individualizing.C
86.61702127659575	6.665863937387115	Individualizing.C
86.61702127659575	-25.334136062612885	Individualizing.C
86.61702127659575	13.665863937387115	Individualizing.C
86.61702127659575	13.665863937387115	Individualizing.C
86.61702127659575	13.665863937387115	Individualizing.C
86.61702127659575	13.665863937387115	Individualizing.C
86.61702127659575	13.665863937387115	Individualizing.C
86.61702127659575	NA	Individualizing.C
86.61702127659575	13.665863937387115	Individualizing.C
86.61702127659575	13.665863937387115	Individualizing.C
86.61702127659575	-5.334136062612885	Individualizing.C
86.61702127659575	13.665863937387115	Individualizing.C
86.61702127659575	-13.334136062612885	Individualizing.C
86.61702127659575	NA	Individualizing.C
86.61702127659575	-14.334136062612885	Individualizing.C
86.61702127659575	11.665863937387115	Individualizing.C
86.61702127659575	13.665863937387115	Individualizing.C
86.61702127659575	13.665863937387115	Individualizing.C
86.61702127659575	NA	Individualizing.C
86.61702127659575	13.665863937387115	Individualizing.C
86.61702127659575	2.6658639373871154	Individualizing.C
86.61702127659575	12.665863937387115	Individualizing.C
86.61702127659575	-18.334136062612885	Individualizing.C
86.61702127659575	13.665863937387115	Individualizing.C
86.61702127659575	13.665863937387115	Individualizing.C
86.61702127659575	NA	Individualizing.C
86.61702127659575	13.665863937387115	Individualizing.C
86.61702127659575	13.665863937387115	Individualizing.C
86.61702127659575	NA	Individualizing.C
86.61702127659575	NA	Individualizing.C
86.61702127659575	-6.334136062612885	Individualizing.C
86.61702127659575	-64.33413606261288	Individualizing.C
86.61702127659575	-1.3341360626128846	Individualizing.C
86.61702127659575	-14.334136062612885	Individualizing.C
86.61702127659575	NA	Individualizing.C
86.61702127659575	-7.334136062612885	Individualizing.C
86.61702127659575	13.665863937387115	Individualizing.C
86.61702127659575	-32.334136062612885	Individualizing.C
86.61702127659575	13.665863937387115	Individualizing.C
86.61702127659575	NA	Individualizing.C
86.61702127659575	-33.334136062612885	Individualizing.C
86.61702127659575	7.665863937387115	Individualizing.C
86.61702127659575	13.665863937387115	Individualizing.C
86.61702127659575	-6.334136062612885	Individualizing.C
86.61702127659575	4.665863937387115	Individualizing.C
86.61702127659575	0.6658639373871154	Individualizing.C
86.61702127659575	13.665863937387115	Individualizing.C
86.61702127659575	13.665863937387115	Individualizing.C
86.61702127659575	4.665863937387115	Individualizing.C
86.61702127659575	13.665863937387115	Individualizing.C
86.61702127659575	13.665863937387115	Individualizing.C
86.61702127659575	-7.334136062612885	Individualizing.C
86.61702127659575	13.665863937387115	Individualizing.C
86.61702127659575	-6.334136062612885	Individualizing.C
86.61702127659575	-8.334136062612885	Individualizing.C
86.61702127659575	-21.334136062612885	Individualizing.C
86.61702127659575	12.665863937387115	Individualizing.C
86.61702127659575	13.665863937387115	Individualizing.C
86.61702127659575	1.6658639373871154	Individualizing.C
86.61702127659575	-26.334136062612885	Individualizing.C
86.61702127659575	-72.33413606261288	Individualizing.C
86.61702127659575	13.665863937387115	Individualizing.C
86.61702127659575	13.665863937387115	Individualizing.C
86.61702127659575	-16.334136062612885	Individualizing.C
86.61702127659575	-2.3341360626128846	Individualizing.C
86.61702127659575	5.665863937387115	Individualizing.C
86.61702127659575	13.665863937387115	Individualizing.C
86.61702127659575	6.665863937387115	Individualizing.C
86.61702127659575	13.665863937387115	Individualizing.C
86.61702127659575	6.665863937387115	Individualizing.C
86.61702127659575	-38.334136062612885	Individualizing.C
86.61702127659575	NA	Individualizing.C
86.61702127659575	-20.334136062612885	Individualizing.C
86.61702127659575	-6.334136062612885	Individualizing.C
86.61702127659575	13.665863937387115	Individualizing.C
86.61702127659575	13.665863937387115	Individualizing.C
86.61702127659575	13.665863937387115	Individualizing.C
86.61702127659575	-13.334136062612885	Individualizing.C
86.61702127659575	-10.334136062612885	Individualizing.C
86.61702127659575	13.665863937387115	Individualizing.C
86.61702127659575	2.6658639373871154	Individualizing.C
86.61702127659575	13.665863937387115	Individualizing.C
86.61702127659575	13.665863937387115	Individualizing.C
75.72340425531915	13.665863937387115	Individualizing.C
75.72340425531915	13.665863937387115	Individualizing.C
75.72340425531915	NA	Individualizing.C
75.72340425531915	-60.334136062612885	Individualizing.C
75.72340425531915	13.665863937387115	Individualizing.C
75.72340425531915	-13.334136062612885	Individualizing.C
75.72340425531915	13.665863937387115	Individualizing.C
75.72340425531915	NA	Individualizing.C
75.72340425531915	-14.334136062612885	Individualizing.C
75.72340425531915	13.665863937387115	Individualizing.C
75.72340425531915	13.665863937387115	Individualizing.C
75.72340425531915	-5.334136062612885	Individualizing.C
75.72340425531915	13.665863937387115	Individualizing.C
75.72340425531915	2.6658639373871154	Individualizing.C
75.72340425531915	-22.334136062612885	Individualizing.C
75.72340425531915	13.665863937387115	Individualizing.C
75.72340425531915	-6.334136062612885	Individualizing.C
75.72340425531915	3.6658639373871154	Individualizing.C
75.72340425531915	13.665863937387115	Individualizing.C
75.72340425531915	-1.3341360626128846	Individualizing.C
75.72340425531915	-14.334136062612885	Individualizing.C
75.72340425531915	NA	Individualizing.C
75.72340425531915	13.665863937387115	Individualizing.C
75.72340425531915	-32.334136062612885	Individualizing.C
75.72340425531915	13.665863937387115	Individualizing.C
75.72340425531915	13.665863937387115	Individualizing.C
75.72340425531915	NA	Individualizing.C
75.72340425531915	-33.334136062612885	Individualizing.C
75.72340425531915	7.665863937387115	Individualizing.C
75.72340425531915	4.665863937387115	Individualizing.C
75.72340425531915	4.665863937387115	Individualizing.C
75.72340425531915	13.665863937387115	Individualizing.C
75.72340425531915	13.665863937387115	Individualizing.C
75.72340425531915	-10.334136062612885	Individualizing.C
75.72340425531915	13.665863937387115	Individualizing.C
75.72340425531915	13.665863937387115	Individualizing.C
75.72340425531915	-2.3341360626128846	Individualizing.C
75.72340425531915	-8.334136062612885	Individualizing.C
75.72340425531915	13.665863937387115	Individualizing.C
75.72340425531915	1.6658639373871154	Individualizing.C
75.72340425531915	-72.33413606261288	Individualizing.C
75.72340425531915	NA	Individualizing.C
75.72340425531915	13.665863937387115	Individualizing.C
75.72340425531915	-2.3341360626128846	Individualizing.C
75.72340425531915	5.665863937387115	Individualizing.C
75.72340425531915	6.665863937387115	Individualizing.C
75.72340425531915	-38.334136062612885	Individualizing.C
75.72340425531915	13.665863937387115	Individualizing.C
75.72340425531915	-13.334136062612885	Individualizing.C
75.72340425531915	13.665863937387115	Individualizing.C
80.3936170212766	-19.334136062612885	Individualizing.C
80.3936170212766	-24.334136062612885	Individualizing.C
80.3936170212766	13.665863937387115	Individualizing.C
80.3936170212766	13.665863937387115	Individualizing.C
80.3936170212766	NA	Individualizing.C
80.3936170212766	13.665863937387115	Individualizing.C
80.3936170212766	13.665863937387115	Individualizing.C
80.3936170212766	13.665863937387115	Individualizing.C
80.3936170212766	-21.334136062612885	Individualizing.C
80.3936170212766	NA	Individualizing.C
80.3936170212766	4.665863937387115	Individualizing.C
80.3936170212766	-73.33413606261288	Individualizing.C
80.3936170212766	11.665863937387115	Individualizing.C
80.3936170212766	13.665863937387115	Individualizing.C
80.3936170212766	10.665863937387115	Individualizing.C
80.3936170212766	13.665863937387115	Individualizing.C
80.3936170212766	13.665863937387115	Individualizing.C
80.3936170212766	-10.334136062612885	Individualizing.C
80.3936170212766	2.6658639373871154	Individualizing.C
70.86170212765957	-1.3341360626128846	Individualizing.C
70.86170212765957	NA	Individualizing.C
70.86170212765957	12.665863937387115	Individualizing.C
70.86170212765957	-24.334136062612885	Individualizing.C
70.86170212765957	13.665863937387115	Individualizing.C
70.86170212765957	NA	Individualizing.C
70.86170212765957	13.665863937387115	Individualizing.C
70.86170212765957	-36.334136062612885	Individualizing.C
70.86170212765957	13.665863937387115	Individualizing.C
70.86170212765957	NA	Individualizing.C
70.86170212765957	13.665863937387115	Individualizing.C
70.86170212765957	13.665863937387115	Individualizing.C
70.86170212765957	13.665863937387115	Individualizing.C
70.86170212765957	0.6658639373871154	Individualizing.C
70.86170212765957	13.665863937387115	Individualizing.C
70.86170212765957	-6.334136062612885	Individualizing.C
70.86170212765957	-36.334136062612885	Individualizing.C
70.86170212765957	13.665863937387115	Individualizing.C
70.86170212765957	13.665863937387115	Individualizing.C
70.86170212765957	NA	Individualizing.C
70.86170212765957	13.665863937387115	Individualizing.C
70.86170212765957	9.665863937387115	Individualizing.C
70.86170212765957	-11.334136062612885	Individualizing.C
70.86170212765957	-15.334136062612885	Individualizing.C
70.86170212765957	NA	Individualizing.C
70.86170212765957	NA	Individualizing.C
70.86170212765957	NA	Individualizing.C
70.86170212765957	13.665863937387115	Individualizing.C
70.86170212765957	13.665863937387115	Individualizing.C
70.86170212765957	1.6658639373871154	Individualizing.C
70.86170212765957	-9.334136062612885	Individualizing.C
70.86170212765957	4.665863937387115	Individualizing.C
70.86170212765957	-10.334136062612885	Individualizing.C
70.86170212765957	NA	Individualizing.C
70.86170212765957	-8.334136062612885	Individualizing.C
70.86170212765957	NA	Individualizing.C
70.86170212765957	13.665863937387115	Individualizing.C
70.86170212765957	8.665863937387115	Individualizing.C
70.86170212765957	13.665863937387115	Individualizing.C
70.86170212765957	3.6658639373871154	Individualizing.C
70.86170212765957	-11.334136062612885	Individualizing.C
70.86170212765957	8.665863937387115	Individualizing.C
70.86170212765957	13.665863937387115	Individualizing.C
70.86170212765957	13.665863937387115	Individualizing.C
70.86170212765957	-6.334136062612885	Individualizing.C
70.86170212765957	-15.334136062612885	Individualizing.C
70.86170212765957	-2.3341360626128846	Individualizing.C
70.86170212765957	8.665863937387115	Individualizing.C
70.86170212765957	-73.33413606261288	Individualizing.C
70.86170212765957	13.665863937387115	Individualizing.C
70.86170212765957	-1.3341360626128846	Individualizing.C
70.86170212765957	-23.334136062612885	Individualizing.C
70.86170212765957	7.665863937387115	Individualizing.C
70.86170212765957	-20.334136062612885	Individualizing.C
70.86170212765957	-10.334136062612885	Individualizing.C
70.86170212765957	-6.334136062612885	Individualizing.C
70.86170212765957	-19.334136062612885	Individualizing.C
70.86170212765957	13.665863937387115	Individualizing.C
70.86170212765957	13.665863937387115	Individualizing.C
70.86170212765957	-8.334136062612885	Individualizing.C
70.86170212765957	-52.334136062612885	Individualizing.C
70.86170212765957	13.665863937387115	Individualizing.C
70.86170212765957	6.665863937387115	Individualizing.C
70.86170212765957	2.6658639373871154	Individualizing.C
70.86170212765957	13.665863937387115	Individualizing.C
70.86170212765957	5.665863937387115	Individualizing.C
70.86170212765957	-51.334136062612885	Individualizing.C
70.86170212765957	13.665863937387115	Individualizing.C
33.956989247311824	13.665863937387115	Individualizing.C
33.956989247311824	NA	Individualizing.C
33.956989247311824	-60.334136062612885	Individualizing.C
33.956989247311824	NA	Individualizing.C
33.956989247311824	11.665863937387115	Individualizing.C
33.956989247311824	3.6658639373871154	Individualizing.C
33.956989247311824	13.665863937387115	Individualizing.C
33.956989247311824	-18.334136062612885	Individualizing.C
33.956989247311824	-13.334136062612885	Individualizing.C
33.956989247311824	NA	Individualizing.C
33.956989247311824	8.665863937387115	Individualizing.C
33.956989247311824	0.6658639373871154	Individualizing.C
33.956989247311824	NA	Individualizing.C
33.956989247311824	13.665863937387115	Individualizing.C
33.956989247311824	13.665863937387115	Individualizing.C
33.956989247311824	13.665863937387115	Individualizing.C
33.956989247311824	NA	Individualizing.C
33.956989247311824	NA	Individualizing.C
33.956989247311824	-33.334136062612885	Individualizing.C
33.956989247311824	-8.334136062612885	Individualizing.C
33.956989247311824	-5.334136062612885	Individualizing.C
33.956989247311824	-28.334136062612885	Individualizing.C
33.956989247311824	13.665863937387115	Individualizing.C
33.956989247311824	-2.3341360626128846	Individualizing.C
33.956989247311824	-10.334136062612885	Individualizing.C
33.956989247311824	NA	Individualizing.C
33.956989247311824	NA	Individualizing.C
33.956989247311824	13.665863937387115	Individualizing.C
33.956989247311824	-14.334136062612885	Individualizing.C
33.956989247311824	-11.334136062612885	Individualizing.C
33.956989247311824	8.665863937387115	Individualizing.C
33.956989247311824	-17.334136062612885	Individualizing.C
33.956989247311824	13.665863937387115	Individualizing.C
33.956989247311824	13.665863937387115	Individualizing.C
33.956989247311824	-1.3341360626128846	Individualizing.C
33.956989247311824	-13.334136062612885	Individualizing.C
33.956989247311824	13.665863937387115	Individualizing.C
33.956989247311824	7.665863937387115	Individualizing.C
33.956989247311824	-20.334136062612885	Individualizing.C
33.956989247311824	13.665863937387115	Individualizing.C
33.956989247311824	NA	Individualizing.C
33.956989247311824	13.665863937387115	Individualizing.C
33.956989247311824	13.665863937387115	Individualizing.C
11.76595744680851	-36.334136062612885	Individualizing.C
11.76595744680851	13.665863937387115	Individualizing.C
11.76595744680851	NA	Individualizing.C
11.76595744680851	NA	Individualizing.C
11.76595744680851	13.665863937387115	Individualizing.C
11.76595744680851	13.665863937387115	Individualizing.C
11.76595744680851	13.665863937387115	Individualizing.C
11.76595744680851	NA	Individualizing.C
11.76595744680851	13.665863937387115	Individualizing.C
11.76595744680851	10.665863937387115	Individualizing.C
11.76595744680851	13.665863937387115	Individualizing.C
11.76595744680851	3.6658639373871154	Individualizing.C
11.76595744680851	13.665863937387115	Individualizing.C
11.76595744680851	5.665863937387115	Individualizing.C
11.76595744680851	NA	Individualizing.C
11.76595744680851	NA	Individualizing.C
11.76595744680851	13.665863937387115	Individualizing.C
11.76595744680851	-18.334136062612885	Individualizing.C
11.76595744680851	NA	Individualizing.C
11.76595744680851	8.665863937387115	Individualizing.C
11.76595744680851	-36.334136062612885	Individualizing.C
11.76595744680851	NA	Individualizing.C
11.76595744680851	13.665863937387115	Individualizing.C
11.76595744680851	NA	Individualizing.C
11.76595744680851	13.665863937387115	Individualizing.C
11.76595744680851	6.665863937387115	Individualizing.C
11.76595744680851	3.6658639373871154	Individualizing.C
11.76595744680851	13.665863937387115	Individualizing.C
11.76595744680851	NA	Individualizing.C
11.76595744680851	-1.3341360626128846	Individualizing.C
11.76595744680851	2.6658639373871154	Individualizing.C
11.76595744680851	13.665863937387115	Individualizing.C
11.76595744680851	NA	Individualizing.C
11.76595744680851	13.665863937387115	Individualizing.C
11.76595744680851	NA	Individualizing.C
11.76595744680851	-28.334136062612885	Individualizing.C
11.76595744680851	NA	Individualizing.C
11.76595744680851	13.665863937387115	Individualizing.C
11.76595744680851	-15.334136062612885	Individualizing.C
11.76595744680851	5.665863937387115	Individualizing.C
11.76595744680851	-36.334136062612885	Individualizing.C
11.76595744680851	13.665863937387115	Individualizing.C
11.76595744680851	3.6658639373871154	Individualizing.C
11.76595744680851	-2.3341360626128846	Individualizing.C
11.76595744680851	NA	Individualizing.C
11.76595744680851	-11.334136062612885	Individualizing.C
11.76595744680851	6.665863937387115	Individualizing.C
11.76595744680851	13.665863937387115	Individualizing.C
11.76595744680851	13.665863937387115	Individualizing.C
11.76595744680851	13.665863937387115	Individualizing.C
11.76595744680851	-12.334136062612885	Individualizing.C
11.76595744680851	13.665863937387115	Individualizing.C
11.76595744680851	13.665863937387115	Individualizing.C
11.76595744680851	13.665863937387115	Individualizing.C
11.76595744680851	13.665863937387115	Individualizing.C
11.76595744680851	-16.334136062612885	Individualizing.C
11.76595744680851	-10.334136062612885	Individualizing.C
11.76595744680851	NA	Individualizing.C
11.76595744680851	9.665863937387115	Individualizing.C
11.76595744680851	13.665863937387115	Individualizing.C
11.76595744680851	13.665863937387115	Individualizing.C
11.76595744680851	13.665863937387115	Individualizing.C
11.76595744680851	-8.334136062612885	Individualizing.C
11.76595744680851	13.665863937387115	Individualizing.C
11.76595744680851	13.665863937387115	Individualizing.C
11.76595744680851	13.665863937387115	Individualizing.C
11.76595744680851	13.665863937387115	Individualizing.C
11.76595744680851	13.665863937387115	Individualizing.C
11.76595744680851	13.665863937387115	Individualizing.C
11.76595744680851	13.665863937387115	Individualizing.C
11.76595744680851	-3.3341360626128846	Individualizing.C
11.76595744680851	-22.334136062612885	Individualizing.C
11.76595744680851	13.665863937387115	Individualizing.C
11.76595744680851	8.665863937387115	Individualizing.C
11.76595744680851	13.665863937387115	Individualizing.C
11.76595744680851	-2.3341360626128846	Individualizing.C
11.76595744680851	13.665863937387115	Individualizing.C
11.76595744680851	-1.3341360626128846	Individualizing.C
0	NA	Individualizing.C
0	-26.334136062612885	Individualizing.C
0	-14.334136062612885	Individualizing.C
0	3.6658639373871154	Individualizing.C
0	13.665863937387115	Individualizing.C
0	13.665863937387115	Individualizing.C
0	13.665863937387115	Individualizing.C
0	-11.334136062612885	Individualizing.C
0	3.6658639373871154	Individualizing.C
0	9.665863937387115	Individualizing.C
0	3.6658639373871154	Individualizing.C
0	NA	Individualizing.C
0	13.665863937387115	Individualizing.C
0	-11.334136062612885	Individualizing.C
0	5.665863937387115	Individualizing.C
0	-7.334136062612885	Individualizing.C
0	NA	Individualizing.C
0	NA	Individualizing.C
0	2.6658639373871154	Individualizing.C
0	13.665863937387115	Individualizing.C
0	4.665863937387115	Individualizing.C
0	13.665863937387115	Individualizing.C
0	-20.334136062612885	Individualizing.C
0	9.665863937387115	Individualizing.C
0	NA	Individualizing.C
0	NA	Individualizing.C
0	11.665863937387115	Individualizing.C
0	-23.334136062612885	Individualizing.C
0	NA	Individualizing.C
0	NA	Individualizing.C
0	-12.334136062612885	Individualizing.C
0	0.6658639373871154	Individualizing.C
0	NA	Individualizing.C
0	-4.334136062612885	Individualizing.C
0	7.665863937387115	Individualizing.C
0	13.665863937387115	Individualizing.C
0	13.665863937387115	Individualizing.C
0	-6.334136062612885	Individualizing.C
0	NA	Individualizing.C
0	13.665863937387115	Individualizing.C
0	NA	Individualizing.C
0	-34.334136062612885	Individualizing.C
0	NA	Individualizing.C
0	NA	Individualizing.C
0	13.665863937387115	Individualizing.C
0	NA	Individualizing.C
0	3.6658639373871154	Individualizing.C
0	13.665863937387115	Individualizing.C
0	-17.334136062612885	Individualizing.C
0	-1.3341360626128846	Individualizing.C
0	13.665863937387115	Individualizing.C
0	13.665863937387115	Individualizing.C
0	13.665863937387115	Individualizing.C
0	4.665863937387115	Individualizing.C
0	-36.334136062612885	Individualizing.C
0	NA	Individualizing.C
0	-16.334136062612885	Individualizing.C
0	-6.334136062612885	Individualizing.C
0	2.6658639373871154	Individualizing.C
0	0.6658639373871154	Individualizing.C
0	13.665863937387115	Individualizing.C
0	13.665863937387115	Individualizing.C
0	13.665863937387115	Individualizing.C
0	-1.3341360626128846	Individualizing.C
0	6.665863937387115	Individualizing.C
0	10.665863937387115	Individualizing.C
0	10.665863937387115	Individualizing.C
0	-17.334136062612885	Individualizing.C
0	NA	Individualizing.C
0	11.665863937387115	Individualizing.C
0	1.6658639373871154	Individualizing.C
0	-15.334136062612885	Individualizing.C
0	NA	Individualizing.C
0	13.665863937387115	Individualizing.C
0	13.665863937387115	Individualizing.C
0	-9.334136062612885	Individualizing.C
0	13.665863937387115	Individualizing.C
0	13.665863937387115	Individualizing.C
0	-13.334136062612885	Individualizing.C
0	NA	Individualizing.C
0	13.665863937387115	Individualizing.C
0	9.665863937387115	Individualizing.C
0	NA	Individualizing.C
0	-8.334136062612885	Individualizing.C
0	-73.33413606261288	Individualizing.C
0	-10.334136062612885	Individualizing.C
0	NA	Individualizing.C
0	-1.3341360626128846	Individualizing.C
0	-21.334136062612885	Individualizing.C
0	NA	Individualizing.C
0	8.665863937387115	Individualizing.C
0	-9.334136062612885	Individualizing.C
0	NA	Individualizing.C
0	13.665863937387115	Individualizing.C
0	-8.334136062612885	Individualizing.C
0	-23.334136062612885	Individualizing.C
0	NA	Individualizing.C
0	-27.334136062612885	Individualizing.C
0	13.665863937387115	Individualizing.C
0	-4.334136062612885	Individualizing.C
0	13.665863937387115	Individualizing.C
0	13.665863937387115	Individualizing.C
0	-3.3341360626128846	Individualizing.C
0	13.665863937387115	Individualizing.C
0	13.665863937387115	Individualizing.C
0	13.665863937387115	Individualizing.C
0	10.665863937387115	Individualizing.C
0	-13.334136062612885	Individualizing.C
0	NA	Individualizing.C
0	-5.334136062612885	Individualizing.C
0	13.665863937387115	Individualizing.C
0	8.665863937387115	Individualizing.C
0	5.665863937387115	Individualizing.C
0	NA	Individualizing.C
0	-20.334136062612885	Individualizing.C
0	-5.334136062612885	Individualizing.C
0	NA	Individualizing.C
0	13.665863937387115	Individualizing.C
0	3.6658639373871154	Individualizing.C
0	NA	Individualizing.C
0	13.665863937387115	Individualizing.C
0	-1.3341360626128846	Individualizing.C
0	-4.334136062612885	Individualizing.C
0	11.665863937387115	Individualizing.C
0	5.665863937387115	Individualizing.C
0	NA	Individualizing.C
0	13.665863937387115	Individualizing.C
0	NA	Individualizing.C
0	8.665863937387115	Individualizing.C
0	-4.334136062612885	Individualizing.C
0	NA	Individualizing.C
0	13.665863937387115	Individualizing.C
0	7.665863937387115	Individualizing.C
0	6.665863937387115	Individualizing.C
0	6.665863937387115	Individualizing.C
0	NA	Individualizing.C
0	-8.334136062612885	Individualizing.C
0	NA	Individualizing.C
0	NA	Individualizing.C
0	-4.334136062612885	Individualizing.C
0	13.665863937387115	Individualizing.C
0	7.665863937387115	Individualizing.C
0	-12.334136062612885	Individualizing.C
0	-2.3341360626128846	Individualizing.C
0	NA	Individualizing.C
0	13.665863937387115	Individualizing.C
0	1.6658639373871154	Individualizing.C
0	-0.33413606261288464	Individualizing.C
0	NA	Individualizing.C
0	13.665863937387115	Individualizing.C
0	-36.334136062612885	Individualizing.C
0	-18.334136062612885	Individualizing.C
0	-28.334136062612885	Individualizing.C
0	0.6658639373871154	Individualizing.C
0	-30.334136062612885	Individualizing.C
0	13.665863937387115	Individualizing.C
0	3.6658639373871154	Individualizing.C
0	NA	Individualizing.C
0	NA	Individualizing.C
0	-19.334136062612885	Individualizing.C
0	13.665863937387115	Individualizing.C
0	10.665863937387115	Individualizing.C
0	NA	Individualizing.C
0	13.665863937387115	Individualizing.C
0	-73.33413606261288	Individualizing.C
0	10.665863937387115	Individualizing.C
0	NA	Individualizing.C
0	-17.334136062612885	Individualizing.C
0	13.665863937387115	Individualizing.C
0	13.665863937387115	Individualizing.C
0	13.665863937387115	Individualizing.C
0	NA	Individualizing.C
0	13.665863937387115	Individualizing.C
0	13.665863937387115	Individualizing.C
0	13.665863937387115	Individualizing.C
0	NA	Individualizing.C
0	4.665863937387115	Individualizing.C
0	-4.334136062612885	Individualizing.C
0	NA	Individualizing.C
0	13.665863937387115	Individualizing.C
0	0.6658639373871154	Individualizing.C
0	3.6658639373871154	Individualizing.C
0	13.665863937387115	Individualizing.C
0	0.6658639373871154	Individualizing.C
0	13.665863937387115	Individualizing.C
0	13.665863937387115	Individualizing.C
0	NA	Individualizing.C
0	NA	Individualizing.C
0	-12.334136062612885	Individualizing.C
0	-22.334136062612885	Individualizing.C
0	-33.334136062612885	Individualizing.C
0	-9.334136062612885	Individualizing.C
0	-9.334136062612885	Individualizing.C
0	13.665863937387115	Individualizing.C
0	-36.334136062612885	Individualizing.C
0	-2.3341360626128846	Individualizing.C
0	-4.334136062612885	Individualizing.C
0	13.665863937387115	Individualizing.C
0	-36.334136062612885	Individualizing.C
0	13.665863937387115	Individualizing.C
0	-51.334136062612885	Individualizing.C
0	7.665863937387115	Individualizing.C
0	-13.334136062612885	Individualizing.C
0	13.665863937387115	Individualizing.C
0	-9.334136062612885	Individualizing.C
0	-2.3341360626128846	Individualizing.C
0	-19.334136062612885	Individualizing.C
0	13.665863937387115	Individualizing.C
0	10.665863937387115	Individualizing.C
0	-11.334136062612885	Individualizing.C
0	2.6658639373871154	Individualizing.C
0	NA	Individualizing.C
0	-0.33413606261288464	Individualizing.C
0	NA	Individualizing.C
0	NA	Individualizing.C
0	13.665863937387115	Individualizing.C
0	13.665863937387115	Individualizing.C
0	13.665863937387115	Individualizing.C
0	13.665863937387115	Individualizing.C
0	3.6658639373871154	Individualizing.C
0	NA	Individualizing.C
0	13.665863937387115	Individualizing.C
0	NA	Individualizing.C
0	4.665863937387115	Individualizing.C
0	NA	Individualizing.C
0	-5.334136062612885	Individualizing.C
0	NA	Individualizing.C
0	-14.334136062612885	Individualizing.C
0	13.665863937387115	Individualizing.C
0	-4.334136062612885	Individualizing.C
0	-38.334136062612885	Individualizing.C
0	-2.3341360626128846	Individualizing.C
0	NA	Individualizing.C
0	-15.334136062612885	Individualizing.C
0	13.665863937387115	Individualizing.C
0	13.665863937387115	Individualizing.C
0	13.665863937387115	Individualizing.C
0	7.665863937387115	Individualizing.C
0	13.665863937387115	Individualizing.C
0	-36.334136062612885	Individualizing.C
0	NA	Individualizing.C
0	6.665863937387115	Individualizing.C
0	13.665863937387115	Individualizing.C
0	13.665863937387115	Individualizing.C
0	5.665863937387115	Individualizing.C
0	NA	Individualizing.C
0	-36.334136062612885	Individualizing.C
0	-7.334136062612885	Individualizing.C
0	NA	Individualizing.C
0	9.665863937387115	Individualizing.C
0	-34.334136062612885	Individualizing.C
0	1.6658639373871154	Individualizing.C
0	NA	Individualizing.C
0	-8.334136062612885	Individualizing.C
0	13.665863937387115	Individualizing.C
0	13.665863937387115	Individualizing.C
0	NA	Individualizing.C
0	NA	Individualizing.C
0	NA	Individualizing.C
0	NA	Individualizing.C
0	8.665863937387115	Individualizing.C
0	NA	Individualizing.C
0	13.665863937387115	Individualizing.C
0	-13.334136062612885	Individualizing.C
0	-36.334136062612885	Individualizing.C
0	10.665863937387115	Individualizing.C
0	13.665863937387115	Individualizing.C
0	13.665863937387115	Individualizing.C
0	-8.334136062612885	Individualizing.C
0	13.665863937387115	Individualizing.C
0	-6.334136062612885	Individualizing.C
0	13.665863937387115	Individualizing.C
0	-23.334136062612885	Individualizing.C
0	-48.334136062612885	Individualizing.C
0	NA	Individualizing.C
0	2.6658639373871154	Individualizing.C
0	8.665863937387115	Individualizing.C
0	13.665863937387115	Individualizing.C
0	-10.334136062612885	Individualizing.C
0	13.665863937387115	Individualizing.C
0	6.665863937387115	Individualizing.C
0	-4.334136062612885	Individualizing.C
0	-4.334136062612885	Individualizing.C
0	-0.33413606261288464	Individualizing.C
0	-10.334136062612885	Individualizing.C
0	NA	Individualizing.C
0	13.665863937387115	Individualizing.C
0	13.665863937387115	Individualizing.C
0	-23.334136062612885	Individualizing.C
0	-84.33413606261288	Individualizing.C
0	NA	Individualizing.C
0	1.6658639373871154	Individualizing.C
0	13.665863937387115	Individualizing.C
0	5.665863937387115	Individualizing.C
0	-3.3341360626128846	Individualizing.C
0	-13.334136062612885	Individualizing.C
0	-10.334136062612885	Individualizing.C
0	13.665863937387115	Individualizing.C
0	13.665863937387115	Individualizing.C
0	13.665863937387115	Individualizing.C
0	13.665863937387115	Individualizing.C
0	-17.334136062612885	Individualizing.C
0	3.6658639373871154	Individualizing.C
0	7.665863937387115	Individualizing.C
0	13.665863937387115	Individualizing.C
0	-13.334136062612885	Individualizing.C
0	NA	Individualizing.C
0	13.665863937387115	Individualizing.C
0	13.665863937387115	Individualizing.C
0	-64.33413606261288	Individualizing.C
0	-8.334136062612885	Individualizing.C
0	NA	Individualizing.C
0	9.665863937387115	Individualizing.C
0	-26.334136062612885	Individualizing.C
0	-27.334136062612885	Individualizing.C
0	NA	Individualizing.C
0	13.665863937387115	Individualizing.C
0	-34.334136062612885	Individualizing.C
0	-3.3341360626128846	Individualizing.C
0	-6.334136062612885	Individualizing.C
0	13.665863937387115	Individualizing.C
0	13.665863937387115	Individualizing.C
0	13.665863937387115	Individualizing.C
0	-7.334136062612885	Individualizing.C
0	-9.334136062612885	Individualizing.C
0	-15.334136062612885	Individualizing.C
0	13.665863937387115	Individualizing.C
0	-4.334136062612885	Individualizing.C
0	-2.3341360626128846	Individualizing.C
0	2.6658639373871154	Individualizing.C
0	-7.334136062612885	Individualizing.C
0	13.665863937387115	Individualizing.C
0	13.665863937387115	Individualizing.C
0	NA	Individualizing.C
0	13.665863937387115	Individualizing.C
0	-1.3341360626128846	Individualizing.C
0	-29.334136062612885	Individualizing.C
0	13.665863937387115	Individualizing.C
0	-18.334136062612885	Individualizing.C
0	-1.3341360626128846	Individualizing.C
0	13.665863937387115	Individualizing.C
0	NA	Individualizing.C
0	12.665863937387115	Individualizing.C
0	NA	Individualizing.C
0	NA	Individualizing.C
0	13.665863937387115	Individualizing.C
0	2.6658639373871154	Individualizing.C
0	-24.334136062612885	Individualizing.C
0	13.665863937387115	Individualizing.C
0	1.6658639373871154	Individualizing.C
0	9.665863937387115	Individualizing.C
0	-14.334136062612885	Individualizing.C
0	-26.334136062612885	Individualizing.C
0	NA	Individualizing.C
0	NA	Individualizing.C
0	0.6658639373871154	Individualizing.C
0	13.665863937387115	Individualizing.C
0	-36.334136062612885	Individualizing.C
0	NA	Individualizing.C
0	-18.334136062612885	Individualizing.C
0	-34.334136062612885	Individualizing.C
0	13.665863937387115	Individualizing.C
0	NA	Individualizing.C
0	13.665863937387115	Individualizing.C
0	13.665863937387115	Individualizing.C
0	NA	Individualizing.C
0	NA	Individualizing.C
0	13.665863937387115	Individualizing.C
0	-3.3341360626128846	Individualizing.C
0	NA	Individualizing.C
0	13.665863937387115	Individualizing.C
0	-6.334136062612885	Individualizing.C
0	13.665863937387115	Individualizing.C
0	12.665863937387115	Individualizing.C
0	-2.3341360626128846	Individualizing.C
0	13.665863937387115	Individualizing.C
0	-27.334136062612885	Individualizing.C
0	-18.334136062612885	Individualizing.C
0	-14.334136062612885	Individualizing.C
0	13.665863937387115	Individualizing.C
0	-4.334136062612885	Individualizing.C
0	9.665863937387115	Individualizing.C
0	-15.334136062612885	Individualizing.C
0	13.665863937387115	Individualizing.C
0	0.6658639373871154	Individualizing.C
0	13.665863937387115	Individualizing.C
0	-15.334136062612885	Individualizing.C
0	13.665863937387115	Individualizing.C
0	-24.334136062612885	Individualizing.C
0	-70.33413606261288	Individualizing.C
0	-4.334136062612885	Individualizing.C
0	-9.334136062612885	Individualizing.C
0	NA	Individualizing.C
0	1.6658639373871154	Individualizing.C
0	13.665863937387115	Individualizing.C
0	NA	Individualizing.C
0	8.665863937387115	Individualizing.C
0	NA	Individualizing.C
0	13.665863937387115	Individualizing.C
0	3.6658639373871154	Individualizing.C
0	-16.334136062612885	Individualizing.C
0	13.665863937387115	Individualizing.C
0	NA	Individualizing.C
0	13.665863937387115	Individualizing.C
0	13.665863937387115	Individualizing.C
0	-36.334136062612885	Individualizing.C
0	-18.334136062612885	Individualizing.C
0	13.665863937387115	Individualizing.C
0	-2.3341360626128846	Individualizing.C
0	-13.334136062612885	Individualizing.C
0	0.6658639373871154	Individualizing.C
0	-11.334136062612885	Individualizing.C
0	NA	Individualizing.C
0	-9.334136062612885	Individualizing.C
0	NA	Individualizing.C
0	-47.334136062612885	Individualizing.C
0	13.665863937387115	Individualizing.C
0	13.665863937387115	Individualizing.C
0	13.665863937387115	Individualizing.C
0	13.665863937387115	Individualizing.C
0	NA	Individualizing.C
0	1.6658639373871154	Individualizing.C
0	10.665863937387115	Individualizing.C
0	-6.334136062612885	Individualizing.C
0	-2.3341360626128846	Individualizing.C
0	11.665863937387115	Individualizing.C
0	13.665863937387115	Individualizing.C
0	4.665863937387115	Individualizing.C
0	13.665863937387115	Individualizing.C
0	NA	Individualizing.C
0	-36.334136062612885	Individualizing.C
0	6.665863937387115	Individualizing.C
0	13.665863937387115	Individualizing.C
0	13.665863937387115	Individualizing.C
0	-5.334136062612885	Individualizing.C
0	-21.334136062612885	Individualizing.C
0	13.665863937387115	Individualizing.C
0	13.665863937387115	Individualizing.C
0	NA	Individualizing.C
0	NA	Individualizing.C
0	NA	Individualizing.C
0	-2.3341360626128846	Individualizing.C
0	-4.334136062612885	Individualizing.C
0	-2.3341360626128846	Individualizing.C
0	-2.3341360626128846	Individualizing.C
0	1.6658639373871154	Individualizing.C
0	6.665863937387115	Individualizing.C
0	7.665863937387115	Individualizing.C
0	13.665863937387115	Individualizing.C
0	13.665863937387115	Individualizing.C
0	NA	Individualizing.C
0	13.665863937387115	Individualizing.C
0	3.6658639373871154	Individualizing.C
0	1.6658639373871154	Individualizing.C
0	-1.3341360626128846	Individualizing.C
0	13.665863937387115	Individualizing.C
0	-36.334136062612885	Individualizing.C
0	-36.334136062612885	Individualizing.C
0	NA	Individualizing.C
0	NA	Individualizing.C
0	-10.334136062612885	Individualizing.C
0	13.665863937387115	Individualizing.C
0	-36.334136062612885	Individualizing.C
0	13.665863937387115	Individualizing.C
0	-22.334136062612885	Individualizing.C
0	8.665863937387115	Individualizing.C
0	13.665863937387115	Individualizing.C
0	NA	Individualizing.C
0	13.665863937387115	Individualizing.C
0	-26.334136062612885	Individualizing.C
0	-12.334136062612885	Individualizing.C
0	13.665863937387115	Individualizing.C
0	-24.334136062612885	Individualizing.C
0	13.665863937387115	Individualizing.C
0	-26.334136062612885	Individualizing.C
0	2.6658639373871154	Individualizing.C
0	-6.334136062612885	Individualizing.C
0	-22.334136062612885	Individualizing.C
0	NA	Individualizing.C
0	13.665863937387115	Individualizing.C
0	-7.334136062612885	Individualizing.C
0	13.665863937387115	Individualizing.C
0	2.6658639373871154	Individualizing.C
0	-1.3341360626128846	Individualizing.C
0	13.665863937387115	Individualizing.C
0	-16.334136062612885	Individualizing.C
0	-9.334136062612885	Individualizing.C
0	13.665863937387115	Individualizing.C
0	NA	Individualizing.C
0	NA	Individualizing.C
0	12.665863937387115	Individualizing.C
0	11.665863937387115	Individualizing.C
0	-11.334136062612885	Individualizing.C
0	-0.33413606261288464	Individualizing.C
0	-5.334136062612885	Individualizing.C
0	-24.334136062612885	Individualizing.C
0	NA	Individualizing.C
0	13.665863937387115	Individualizing.C
0	1.6658639373871154	Individualizing.C
0	NA	Individualizing.C
0	-4.334136062612885	Individualizing.C
0	-10.334136062612885	Individualizing.C
0	11.665863937387115	Individualizing.C
0	1.6658639373871154	Individualizing.C
0	8.665863937387115	Individualizing.C
0	13.665863937387115	Individualizing.C
0	-30.334136062612885	Individualizing.C
0	13.665863937387115	Individualizing.C
0	13.665863937387115	Individualizing.C
0	13.665863937387115	Individualizing.C
0	13.665863937387115	Individualizing.C
0	-7.334136062612885	Individualizing.C
0	2.6658639373871154	Individualizing.C
0	NA	Individualizing.C
0	7.665863937387115	Individualizing.C
0	-22.334136062612885	Individualizing.C
0	13.665863937387115	Individualizing.C
0	3.6658639373871154	Individualizing.C
0	13.665863937387115	Individualizing.C
0	13.665863937387115	Individualizing.C
0	13.665863937387115	Individualizing.C
0	13.665863937387115	Individualizing.C
0	-1.3341360626128846	Individualizing.C
0	13.665863937387115	Individualizing.C
0	-30.334136062612885	Individualizing.C
0	-10.334136062612885	Individualizing.C
0	-31.334136062612885	Individualizing.C
0	-16.334136062612885	Individualizing.C
0	13.665863937387115	Individualizing.C
0	-12.334136062612885	Individualizing.C
0	-3.3341360626128846	Individualizing.C
0	NA	Individualizing.C
0	13.665863937387115	Individualizing.C
0	11.665863937387115	Individualizing.C
0	13.665863937387115	Individualizing.C
0	13.665863937387115	Individualizing.C
0	13.665863937387115	Individualizing.C
0	NA	Individualizing.C
0	4.665863937387115	Individualizing.C
0	-14.334136062612885	Individualizing.C
0	1.6658639373871154	Individualizing.C
0	7.665863937387115	Individualizing.C
0	8.665863937387115	Individualizing.C
0	-64.33413606261288	Individualizing.C
0	NA	Individualizing.C
0	-13.334136062612885	Individualizing.C
0	-36.334136062612885	Individualizing.C
0	13.665863937387115	Individualizing.C
0	-23.334136062612885	Individualizing.C
0	-10.334136062612885	Individualizing.C
0	-5.334136062612885	Individualizing.C
0	-13.334136062612885	Individualizing.C
0	10.665863937387115	Individualizing.C
0	-8.334136062612885	Individualizing.C
0	13.665863937387115	Individualizing.C
0	0.6658639373871154	Individualizing.C
0	13.665863937387115	Individualizing.C
0	-0.33413606261288464	Individualizing.C
0	-7.334136062612885	Individualizing.C
0	NA	Individualizing.C
0	13.665863937387115	Individualizing.C
0	-1.3341360626128846	Individualizing.C
0	8.665863937387115	Individualizing.C
0	1.6658639373871154	Individualizing.C
0	-14.334136062612885	Individualizing.C
0	13.665863937387115	Individualizing.C
0	13.665863937387115	Individualizing.C
0	13.665863937387115	Individualizing.C
0	-0.33413606261288464	Individualizing.C
0	12.665863937387115	Individualizing.C
0	13.665863937387115	Individualizing.C
0	6.665863937387115	Individualizing.C
0	5.665863937387115	Individualizing.C
0	-11.334136062612885	Individualizing.C
0	-3.3341360626128846	Individualizing.C
0	-11.334136062612885	Individualizing.C
0	12.665863937387115	Individualizing.C
0	NA	Individualizing.C
0	-54.334136062612885	Individualizing.C
0	-27.334136062612885	Individualizing.C
0	-18.334136062612885	Individualizing.C
0	13.665863937387115	Individualizing.C
0	NA	Individualizing.C
0	-7.334136062612885	Individualizing.C
0	NA	Individualizing.C
0	-7.334136062612885	Individualizing.C
0	7.665863937387115	Individualizing.C
0	13.665863937387115	Individualizing.C
0	-23.334136062612885	Individualizing.C
0	NA	Individualizing.C
0	12.665863937387115	Individualizing.C
0	-21.334136062612885	Individualizing.C
0	NA	Individualizing.C
0	NA	Individualizing.C
0	NA	Individualizing.C
0	-13.334136062612885	Individualizing.C
0	13.665863937387115	Individualizing.C
0	-14.334136062612885	Individualizing.C
0	13.665863937387115	Individualizing.C
0	13.665863937387115	Individualizing.C
0	-2.3341360626128846	Individualizing.C
0	-37.334136062612885	Individualizing.C
0	8.665863937387115	Individualizing.C
0	5.665863937387115	Individualizing.C
0	1.6658639373871154	Individualizing.C
0	13.665863937387115	Individualizing.C
0	-4.334136062612885	Individualizing.C
0	-44.334136062612885	Individualizing.C
0	7.665863937387115	Individualizing.C
0	-29.334136062612885	Individualizing.C
0	-35.334136062612885	Individualizing.C
0	13.665863937387115	Individualizing.C
0	-7.334136062612885	Individualizing.C
0	-20.334136062612885	Individualizing.C
0	0.6658639373871154	Individualizing.C
0	13.665863937387115	Individualizing.C
0	13.665863937387115	Individualizing.C
0	5.665863937387115	Individualizing.C
0	13.665863937387115	Individualizing.C
0	13.665863937387115	Individualizing.C
0	-15.334136062612885	Individualizing.C
0	NA	Individualizing.C
0	-13.334136062612885	Individualizing.C
0	4.665863937387115	Individualizing.C
0	13.665863937387115	Individualizing.C
0	13.665863937387115	Individualizing.C
0	13.665863937387115	Individualizing.C
0	-3.3341360626128846	Individualizing.C
0	4.665863937387115	Individualizing.C
0	-21.334136062612885	Individualizing.C
0	13.665863937387115	Individualizing.C
0	13.665863937387115	Individualizing.C
0	13.665863937387115	Individualizing.C
0	-36.334136062612885	Individualizing.C
0	-17.334136062612885	Individualizing.C
0	13.665863937387115	Individualizing.C
0	13.665863937387115	Individualizing.C
0	2.6658639373871154	Individualizing.C
0	12.665863937387115	Individualizing.C
0	-6.334136062612885	Individualizing.C
0	13.665863937387115	Individualizing.C
0	-7.334136062612885	Individualizing.C
0	13.665863937387115	Individualizing.C
0	8.665863937387115	Individualizing.C
0	13.665863937387115	Individualizing.C
0	1.6658639373871154	Individualizing.C
0	NA	Individualizing.C
0	13.665863937387115	Individualizing.C
0	-25.334136062612885	Individualizing.C
0	-30.334136062612885	Individualizing.C
0	-6.334136062612885	Individualizing.C
0	13.665863937387115	Individualizing.C
0	NA	Individualizing.C
0	13.665863937387115	Individualizing.C
0	-8.334136062612885	Individualizing.C
0	-19.334136062612885	Individualizing.C
0	13.665863937387115	Individualizing.C
0	13.665863937387115	Individualizing.C
0	-11.334136062612885	Individualizing.C
0	1.6658639373871154	Individualizing.C
0	-15.334136062612885	Individualizing.C
0	13.665863937387115	Individualizing.C
0	13.665863937387115	Individualizing.C
0	-15.334136062612885	Individualizing.C
0	-19.334136062612885	Individualizing.C
0	13.665863937387115	Individualizing.C
0	13.665863937387115	Individualizing.C
0	13.665863937387115	Individualizing.C
0	-8.334136062612885	Individualizing.C
0	13.665863937387115	Individualizing.C
0	13.665863937387115	Individualizing.C
0	-2.3341360626128846	Individualizing.C
0	13.665863937387115	Individualizing.C
0	6.665863937387115	Individualizing.C
0	-21.334136062612885	Individualizing.C
0	13.665863937387115	Individualizing.C
0	-3.3341360626128846	Individualizing.C
0	13.665863937387115	Individualizing.C
0	3.6658639373871154	Individualizing.C
0	NA	Individualizing.C
0	-38.334136062612885	Individualizing.C
0	13.665863937387115	Individualizing.C
0	13.665863937387115	Individualizing.C
0	-16.334136062612885	Individualizing.C
0	-35.334136062612885	Individualizing.C
0	2.6658639373871154	Individualizing.C
0	-21.334136062612885	Individualizing.C
0	-6.334136062612885	Individualizing.C
0	2.6658639373871154	Individualizing.C
0	10.665863937387115	Individualizing.C
0	-10.334136062612885	Individualizing.C
0	13.665863937387115	Individualizing.C
0	-9.334136062612885	Individualizing.C
0	0.6658639373871154	Individualizing.C
0	-10.334136062612885	Individualizing.C
0	1.6658639373871154	Individualizing.C
0	-6.334136062612885	Individualizing.C
0	-8.334136062612885	Individualizing.C
0	3.6658639373871154	Individualizing.C
0	13.665863937387115	Individualizing.C
0	12.665863937387115	Individualizing.C
0	-6.334136062612885	Individualizing.C
0	1.6658639373871154	Individualizing.C
0	13.665863937387115	Individualizing.C
0	-54.334136062612885	Individualizing.C
0	-6.334136062612885	Individualizing.C
0	13.665863937387115	Individualizing.C
0	-6.334136062612885	Individualizing.C
0	-2.3341360626128846	Individualizing.C
0	1.6658639373871154	Individualizing.C
0	13.665863937387115	Individualizing.C
0	8.665863937387115	Individualizing.C
0	13.665863937387115	Individualizing.C
0	13.665863937387115	Individualizing.C
0	13.665863937387115	Individualizing.C
0	13.665863937387115	Individualizing.C
0	-38.334136062612885	Individualizing.C
0	-19.334136062612885	Individualizing.C
0	13.665863937387115	Individualizing.C
0	3.6658639373871154	Individualizing.C
0	-26.334136062612885	Individualizing.C
0	13.665863937387115	Individualizing.C
0	-2.3341360626128846	Individualizing.C
0	10.665863937387115	Individualizing.C
0	13.665863937387115	Individualizing.C
0	13.665863937387115	Individualizing.C
0	13.665863937387115	Individualizing.C
0	13.665863937387115	Individualizing.C
0	6.665863937387115	Individualizing.C
0	-6.334136062612885	Individualizing.C
0	-4.334136062612885	Individualizing.C
0	8.665863937387115	Individualizing.C
0	-27.334136062612885	Individualizing.C
0	-10.334136062612885	Individualizing.C
0	-26.334136062612885	Individualizing.C
0	8.665863937387115	Individualizing.C
0	13.665863937387115	Individualizing.C
0	-0.33413606261288464	Individualizing.C
0	13.665863937387115	Individualizing.C
0	13.665863937387115	Individualizing.C
0	-0.33413606261288464	Individualizing.C
0	-3.3341360626128846	Individualizing.C
0	-15.334136062612885	Individualizing.C
0	-29.334136062612885	Individualizing.C
0	3.6658639373871154	Individualizing.C
0	-36.334136062612885	Individualizing.C
0	13.665863937387115	Individualizing.C
0	-7.334136062612885	Individualizing.C
0	13.665863937387115	Individualizing.C
0	13.665863937387115	Individualizing.C
0	-5.334136062612885	Individualizing.C
0	13.665863937387115	Individualizing.C
0	13.665863937387115	Individualizing.C
0	-21.334136062612885	Individualizing.C
0	-22.334136062612885	Individualizing.C
0	13.665863937387115	Individualizing.C
0	13.665863937387115	Individualizing.C
0	-10.334136062612885	Individualizing.C
0	13.665863937387115	Individualizing.C
0	-19.334136062612885	Individualizing.C
0	-35.334136062612885	Individualizing.C
0	-6.334136062612885	Individualizing.C
0	-22.334136062612885	Individualizing.C
0	13.665863937387115	Individualizing.C
0	2.6658639373871154	Individualizing.C
0	-2.3341360626128846	Individualizing.C
0	13.665863937387115	Individualizing.C
0	-15.334136062612885	Individualizing.C
0	NA	Individualizing.C
0	-8.334136062612885	Individualizing.C
0	13.665863937387115	Individualizing.C
0	13.665863937387115	Individualizing.C
0	-5.334136062612885	Individualizing.C
0	13.665863937387115	Individualizing.C
0	13.665863937387115	Individualizing.C
0	13.665863937387115	Individualizing.C
0	13.665863937387115	Individualizing.C
0	-13.334136062612885	Individualizing.C
0	13.665863937387115	Individualizing.C
0	-4.334136062612885	Individualizing.C
0	-29.334136062612885	Individualizing.C
0	-36.334136062612885	Individualizing.C
0	13.665863937387115	Individualizing.C
0	13.665863937387115	Individualizing.C
0	3.6658639373871154	Individualizing.C
0	-18.334136062612885	Individualizing.C
0	13.665863937387115	Individualizing.C
0	-7.334136062612885	Individualizing.C
0	-26.334136062612885	Individualizing.C
0	-36.334136062612885	Individualizing.C
0	13.665863937387115	Individualizing.C
0	-3.3341360626128846	Individualizing.C
0	7.665863937387115	Individualizing.C
0	13.665863937387115	Individualizing.C
0	-21.334136062612885	Individualizing.C
0	13.665863937387115	Individualizing.C
0	-36.334136062612885	Individualizing.C
0	13.665863937387115	Individualizing.C
0	13.665863937387115	Individualizing.C
0	-0.33413606261288464	Individualizing.C
0	0.6658639373871154	Individualizing.C
0	-77.33413606261288	Individualizing.C
0	13.665863937387115	Individualizing.C
0	-1.3341360626128846	Individualizing.C
0	-20.334136062612885	Individualizing.C
0	-2.3341360626128846	Individualizing.C
32.787234042553195	26.333246753246755	Binding.C
32.787234042553195	9.333246753246755	Binding.C
32.787234042553195	26.333246753246755	Binding.C
32.787234042553195	26.333246753246755	Binding.C
32.787234042553195	-55.666753246753245	Binding.C
32.787234042553195	NA	Binding.C
32.787234042553195	11.833246753246755	Binding.C
32.787234042553195	-14.666753246753245	Binding.C
32.787234042553195	-5.666753246753245	Binding.C
32.787234042553195	-20.666753246753245	Binding.C
32.787234042553195	-2.6667532467532453	Binding.C
32.787234042553195	17.333246753246755	Binding.C
32.787234042553195	12.333246753246755	Binding.C
44.61290322580645	3.3332467532467547	Binding.C
44.61290322580645	-4.666753246753245	Binding.C
44.61290322580645	26.333246753246755	Binding.C
44.61290322580645	24.333246753246755	Binding.C
44.61290322580645	26.333246753246755	Binding.C
44.61290322580645	19.333246753246755	Binding.C
44.61290322580645	-0.6667532467532453	Binding.C
44.61290322580645	18.333246753246755	Binding.C
44.61290322580645	26.333246753246755	Binding.C
44.61290322580645	-24.666753246753245	Binding.C
44.61290322580645	12.333246753246755	Binding.C
44.61290322580645	-19.666753246753245	Binding.C
44.61290322580645	14.833246753246755	Binding.C
44.61290322580645	10.333246753246755	Binding.C
44.61290322580645	-4.666753246753245	Binding.C
44.61290322580645	26.333246753246755	Binding.C
44.61290322580645	-23.666753246753245	Binding.C
44.61290322580645	26.333246753246755	Binding.C
44.61290322580645	-20.166753246753245	Binding.C
44.61290322580645	14.333246753246755	Binding.C
44.61290322580645	26.333246753246755	Binding.C
44.61290322580645	26.333246753246755	Binding.C
44.61290322580645	26.333246753246755	Binding.C
44.61290322580645	26.333246753246755	Binding.C
44.61290322580645	-15.666753246753245	Binding.C
44.61290322580645	10.333246753246755	Binding.C
44.61290322580645	-3.1667532467532453	Binding.C
44.61290322580645	-55.666753246753245	Binding.C
44.61290322580645	26.333246753246755	Binding.C
44.61290322580645	15.833246753246755	Binding.C
44.61290322580645	-1.6667532467532453	Binding.C
44.61290322580645	26.333246753246755	Binding.C
44.61290322580645	NA	Binding.C
44.61290322580645	8.333246753246755	Binding.C
44.61290322580645	-11.666753246753245	Binding.C
[truncated: 1,903 more rows]
