# Supplementary material for: Binding moral values gain importance in the presence of close others
Source: Nat Commun. 2021 May 11;12:2718. doi: 10.1038/s41467-021-22566-6 (PMC8113481; doi:10.1038/s41467-021-22566-6)
Supplement: Supplementary file 4 — Source Data [file 41467_2021_22566_MOESM4_ESM.zip › Source Data/Figure 2 Behavior Source Data OSF 3.csv]

EstimatedCloseness	SelfRatedCloseness	Importance	Value
37.7798165137615	94.15384615384616	82	Binding_B
37.7798165137615	92	89.33333333333333	Binding_B
37.7798165137615	87.66666666666667	69.66666666666667	Binding_B
37.7798165137615	65.88888888888889	78.66666666666667	Binding_B
37.7798165137615	43.5	52.666666666666664	Binding_B
37.7798165137615	43.06666666666667	37	Binding_B
37.7798165137615	72.5	76.66666666666667	Binding_B
37.7798165137615	6	12.666666666666666	Binding_B
37.7798165137615	55.75	92.66666666666667	Binding_B
37.7798165137615	90.22222222222223	95.66666666666667	Binding_B
37.7798165137615	59.333333333333336	84.66666666666667	Binding_B
37.7798165137615	76.9375	69	Binding_B
37.7798165137615	68.8	66.66666666666667	Binding_B
37.7798165137615	69	77	Binding_B
37.7798165137615	65	69	Binding_B
37.7798165137615	96.5	90.33333333333333	Binding_B
37.7798165137615	73.5	37.666666666666664	Binding_B
37.7798165137615	92	67.66666666666667	Binding_B
37.7798165137615	95.6	96	Binding_B
37.7798165137615	100	83.33333333333333	Binding_B
37.7798165137615	35	53.666666666666664	Binding_B
37.7798165137615	80.2	83.33333333333333	Binding_B
37.7798165137615	99.33333333333333	87.66666666666667	Binding_B
37.7798165137615	69.5	80.33333333333333	Binding_B
37.7798165137615	75	68.66666666666667	Binding_B
37.7798165137615	91	58.666666666666664	Binding_B
37.7798165137615	65.5	78.66666666666667	Binding_B
37.7798165137615	73.6	69	Binding_B
37.7798165137615	62.46666666666667	59.666666666666664	Binding_B
37.7798165137615	71.2	68.66666666666667	Binding_B
37.7798165137615	77.13333333333334	60	Binding_B
37.7798165137615	86.53333333333333	83.66666666666667	Binding_B
37.7798165137615	91.25	88.66666666666667	Binding_B
37.7798165137615	40.375	75.66666666666667	Binding_B
37.7798165137615	64	100	Binding_B
37.7798165137615	73.375	78.66666666666667	Binding_B
37.7798165137615	78.53333333333333	73.33333333333333	Binding_B
37.7798165137615	77.46666666666667	66.66666666666667	Binding_B
37.7798165137615	52	71.33333333333333	Binding_B
37.7798165137615	60.5	76	Binding_B
37.7798165137615	50	92.66666666666667	Binding_B
37.7798165137615	47	48	Binding_B
37.7798165137615	84.16666666666667	71	Binding_B
37.7798165137615	45	100	Binding_B
0	0	34	Binding_B
0	0	75	Binding_B
0	0	55.333333333333336	Binding_B
0	0	40	Binding_B
0	0	15	Binding_B
0	0	62	Binding_B
0	0	54.333333333333336	Binding_B
0	0	75.66666666666667	Binding_B
0	0	56	Binding_B
0	0	86	Binding_B
0	0	83.33333333333333	Binding_B
0	0	0	Binding_B
0	0	35	Binding_B
0	0	85	Binding_B
0	0	71	Binding_B
0	0	79.66666666666667	Binding_B
0	0	48.333333333333336	Binding_B
0	0	33.333333333333336	Binding_B
0	0	46	Binding_B
0	0	75	Binding_B
0	0	65.33333333333333	Binding_B
0	0	63.333333333333336	Binding_B
0	0	80.33333333333333	Binding_B
0	0	52.666666666666664	Binding_B
0	0	51.666666666666664	Binding_B
0	0	76.66666666666667	Binding_B
0	0	73.66666666666667	Binding_B
0	0	79.33333333333333	Binding_B
0	0	51.666666666666664	Binding_B
0	0	98.33333333333333	Binding_B
0	0	38	Binding_B
0	0	88.66666666666667	Binding_B
0	0	99	Binding_B
0	0	71.66666666666667	Binding_B
0	0	87	Binding_B
0	0	100	Binding_B
0	0	60.333333333333336	Binding_B
0	0	41.333333333333336	Binding_B
0	0	94.33333333333333	Binding_B
0	0	75	Binding_B
0	0	65	Binding_B
0	0	73.66666666666667	Binding_B
0	0	63	Binding_B
0	0	65.33333333333333	Binding_B
0	0	88	Binding_B
0	0	75.33333333333333	Binding_B
0	0	53.333333333333336	Binding_B
0	0	65	Binding_B
0	0	71	Binding_B
0	0	90.66666666666667	Binding_B
0	0	75	Binding_B
0	0	100	Binding_B
0	0	66	Binding_B
0	0	55	Binding_B
0	0	60	Binding_B
0	0	88.33333333333333	Binding_B
0	0	62.666666666666664	Binding_B
0	0	67.66666666666667	Binding_B
0	0	59.666666666666664	Binding_B
0	0	83.33333333333333	Binding_B
0	0	88.33333333333333	Binding_B
0	0	73.33333333333333	Binding_B
0	0	70	Binding_B
0	0	60	Binding_B
0	0	70.33333333333333	Binding_B
0	0	71.66666666666667	Binding_B
0	0	77.66666666666667	Binding_B
0	0	20	Binding_B
0	0	84	Binding_B
0	0	85.33333333333333	Binding_B
0	0	38	Binding_B
0	0	58.666666666666664	Binding_B
0	0	82.33333333333333	Binding_B
0	0	73.66666666666667	Binding_B
0	0	86	Binding_B
0	0	84.66666666666667	Binding_B
0	0	50	Binding_B
0	0	63.333333333333336	Binding_B
0	0	34	Binding_B
0	0	81.33333333333333	Binding_B
0	0	58.333333333333336	Binding_B
0	0	76.66666666666667	Binding_B
0	0	32	Binding_B
0	0	68.33333333333333	Binding_B
0	0	51.666666666666664	Binding_B
0	0	41	Binding_B
0	0	61.333333333333336	Binding_B
0	0	81	Binding_B
0	0	67	Binding_B
0	0	77.66666666666667	Binding_B
0	0	52.666666666666664	Binding_B
0	0	28	Binding_B
0	0	60.666666666666664	Binding_B
0	0	72.66666666666667	Binding_B
0	0	63.333333333333336	Binding_B
0	0	75	Binding_B
0	0	52.666666666666664	Binding_B
0	0	83.66666666666667	Binding_B
0	0	74.33333333333333	Binding_B
0	0	90	Binding_B
0	0	65.66666666666667	Binding_B
0	0	61.666666666666664	Binding_B
0	0	96	Binding_B
0	0	85	Binding_B
0	0	48.333333333333336	Binding_B
0	0	82.66666666666667	Binding_B
0	0	81.33333333333333	Binding_B
0	0	73	Binding_B
0	0	73.33333333333333	Binding_B
0	0	96.33333333333333	Binding_B
0	0	96	Binding_B
0	0	93.33333333333333	Binding_B
0	0	97.66666666666667	Binding_B
0	0	67.33333333333333	Binding_B
0	0	83.33333333333333	Binding_B
0	0	78.33333333333333	Binding_B
0	0	66.33333333333333	Binding_B
0	0	47.333333333333336	Binding_B
0	0	83.33333333333333	Binding_B
0	0	80.66666666666667	Binding_B
0	0	51.666666666666664	Binding_B
0	0	82	Binding_B
0	0	70.66666666666667	Binding_B
0	0	91	Binding_B
0	0	92	Binding_B
0	0	25.333333333333332	Binding_B
0	0	51.333333333333336	Binding_B
0	0	42	Binding_B
0	0	78.33333333333333	Binding_B
0	0	73.33333333333333	Binding_B
0	0	50.666666666666664	Binding_B
0	0	78.33333333333333	Binding_B
0	0	95.33333333333333	Binding_B
0	0	96	Binding_B
0	0	94.66666666666667	Binding_B
0	0	64.66666666666667	Binding_B
0	0	96.66666666666667	Binding_B
0	0	91	Binding_B
0	0	89	Binding_B
0	0	16.666666666666668	Binding_B
0	0	88	Binding_B
0	0	71.66666666666667	Binding_B
0	0	39.333333333333336	Binding_B
0	0	72.33333333333333	Binding_B
0	0	91.66666666666667	Binding_B
0	0	67.33333333333333	Binding_B
0	0	52.666666666666664	Binding_B
0	0	82	Binding_B
0	0	76	Binding_B
0	0	67.33333333333333	Binding_B
0	0	87	Binding_B
0	0	83.66666666666667	Binding_B
0	0	92.66666666666667	Binding_B
0	0	73	Binding_B
0	0	88	Binding_B
0	0	83.66666666666667	Binding_B
0	0	65	Binding_B
0	0	58.666666666666664	Binding_B
0	0	90.33333333333333	Binding_B
0	0	20.666666666666668	Binding_B
0	0	76.66666666666667	Binding_B
0	0	17.333333333333332	Binding_B
0	0	58.333333333333336	Binding_B
0	0	100	Binding_B
0	0	86.66666666666667	Binding_B
0	0	100	Binding_B
0	0	85	Binding_B
0	0	95	Binding_B
0	0	67	Binding_B
0	0	75.66666666666667	Binding_B
0	0	84.66666666666667	Binding_B
0	0	31.666666666666668	Binding_B
0	0	93.33333333333333	Binding_B
0	0	68.33333333333333	Binding_B
0	0	83	Binding_B
0	0	86	Binding_B
0	0	48.333333333333336	Binding_B
0	0	69	Binding_B
0	0	58.333333333333336	Binding_B
0	0	75.66666666666667	Binding_B
0	0	22.333333333333332	Binding_B
0	0	26	Binding_B
0	0	91.66666666666667	Binding_B
0	0	75	Binding_B
0	0	88.33333333333333	Binding_B
0	0	93.33333333333333	Binding_B
0	0	82	Binding_B
0	0	74.66666666666667	Binding_B
0	0	81	Binding_B
0	0	59.333333333333336	Binding_B
0	0	60.333333333333336	Binding_B
0	0	32.333333333333336	Binding_B
0	0	77	Binding_B
0	0	95.66666666666667	Binding_B
0	0	69.33333333333333	Binding_B
0	0	80.66666666666667	Binding_B
0	0	73.33333333333333	Binding_B
0	0	92	Binding_B
0	0	93.33333333333333	Binding_B
0	0	49	Binding_B
0	0	51.666666666666664	Binding_B
0	0	76	Binding_B
0	0	11.666666666666666	Binding_B
0	0	91	Binding_B
0	0	89	Binding_B
0	0	79.33333333333333	Binding_B
0	0	72.33333333333333	Binding_B
0	0	72.33333333333333	Binding_B
0	0	66.66666666666667	Binding_B
0	0	79.66666666666667	Binding_B
0	0	77.66666666666667	Binding_B
0	0	57.666666666666664	Binding_B
0	0	45.333333333333336	Binding_B
0	0	43.333333333333336	Binding_B
0	0	45	Binding_B
0	0	79.66666666666667	Binding_B
0	0	82	Binding_B
0	0	73.33333333333333	Binding_B
0	0	77.66666666666667	Binding_B
0	0	98.33333333333333	Binding_B
0	0	25.666666666666668	Binding_B
0	0	46.666666666666664	Binding_B
0	0	80	Binding_B
0	0	71.66666666666667	Binding_B
0	0	69	Binding_B
0	0	51.666666666666664	Binding_B
0	0	79.66666666666667	Binding_B
0	0	62.333333333333336	Binding_B
0	0	95	Binding_B
0	0	52	Binding_B
0	0	44	Binding_B
0	0	92.33333333333333	Binding_B
0	0	78.33333333333333	Binding_B
0	0	80.33333333333333	Binding_B
0	0	100	Binding_B
0	0	87	Binding_B
0	0	95	Binding_B
0	0	85	Binding_B
0	0	66.66666666666667	Binding_B
0	0	96	Binding_B
0	0	90	Binding_B
0	0	53.333333333333336	Binding_B
0	0	86.66666666666667	Binding_B
0	0	90	Binding_B
0	0	100	Binding_B
0	0	86.33333333333333	Binding_B
0	0	71.66666666666667	Binding_B
0	0	29.666666666666668	Binding_B
0	0	62	Binding_B
0	0	76.66666666666667	Binding_B
0	0	28.666666666666668	Binding_B
0	0	81.33333333333333	Binding_B
0	0	76.33333333333333	Binding_B
0	0	96.66666666666667	Binding_B
0	0	52.333333333333336	Binding_B
0	0	50.333333333333336	Binding_B
0	0	65.33333333333333	Binding_B
0	0	71.66666666666667	Binding_B
0	0	73.66666666666667	Binding_B
0	0	91	Binding_B
0	0	83.33333333333333	Binding_B
0	0	18.333333333333332	Binding_B
0	0	62	Binding_B
0	0	30	Binding_B
0	0	20.333333333333332	Binding_B
0	0	92	Binding_B
0	0	71.66666666666667	Binding_B
0	0	84.66666666666667	Binding_B
0	0	60	Binding_B
0	0	26.666666666666668	Binding_B
0	0	75.33333333333333	Binding_B
0	0	82	Binding_B
0	0	86.66666666666667	Binding_B
0	0	100	Binding_B
0	0	95.33333333333333	Binding_B
0	0	79.66666666666667	Binding_B
0	0	77.66666666666667	Binding_B
0	0	75	Binding_B
0	0	67.33333333333333	Binding_B
0	0	70.66666666666667	Binding_B
0	0	97	Binding_B
0	0	40	Binding_B
0	0	61	Binding_B
0	0	94	Binding_B
0	0	53.333333333333336	Binding_B
0	0	89	Binding_B
0	0	58	Binding_B
0	0	71.66666666666667	Binding_B
0	0	44.666666666666664	Binding_B
0	0	92	Binding_B
0	0	33.333333333333336	Binding_B
0	0	75.33333333333333	Binding_B
0	0	40	Binding_B
0	0	93	Binding_B
0	0	86.66666666666667	Binding_B
0	0	36.333333333333336	Binding_B
0	0	78	Binding_B
0	0	100	Binding_B
0	0	50	Binding_B
0	0	68.66666666666667	Binding_B
0	0	74.33333333333333	Binding_B
0	0	88.33333333333333	Binding_B
0	0	54	Binding_B
0	0	49	Binding_B
0	0	24.333333333333332	Binding_B
0	0	77.33333333333333	Binding_B
0	0	74.66666666666667	Binding_B
0	0	78.33333333333333	Binding_B
0	0	100	Binding_B
0	0	54.333333333333336	Binding_B
0	0	83	Binding_B
0	0	50	Binding_B
0	0	81	Binding_B
0	0	30.666666666666668	Binding_B
0	0	76	Binding_B
0	0	63	Binding_B
0	0	66.66666666666667	Binding_B
0	0	95	Binding_B
0	0	88.33333333333333	Binding_B
0	0	59.333333333333336	Binding_B
0	0	79.66666666666667	Binding_B
0	0	92.66666666666667	Binding_B
0	0	60.333333333333336	Binding_B
0	0	100	Binding_B
0	0	81.33333333333333	Binding_B
0	0	80.33333333333333	Binding_B
0	0	91.33333333333333	Binding_B
0	0	95	Binding_B
0	0	88.66666666666667	Binding_B
0	0	96	Binding_B
0	0	90	Binding_B
0	0	90	Binding_B
0	0	65	Binding_B
0	0	70	Binding_B
0	0	8	Binding_B
0	0	91.33333333333333	Binding_B
0	0	67	Binding_B
0	0	40.666666666666664	Binding_B
0	0	95	Binding_B
0	0	66.66666666666667	Binding_B
0	0	83.33333333333333	Binding_B
0	0	64.33333333333333	Binding_B
0	0	86.66666666666667	Binding_B
0	0	92.33333333333333	Binding_B
0	0	43	Binding_B
0	0	70.33333333333333	Binding_B
0	0	56.666666666666664	Binding_B
0	0	51.666666666666664	Binding_B
0	0	81.66666666666667	Binding_B
0	0	87.33333333333333	Binding_B
0	0	73	Binding_B
0	0	78.66666666666667	Binding_B
0	0	87	Binding_B
0	0	82	Binding_B
0	0	85.66666666666667	Binding_B
0	0	48	Binding_B
0	0	60	Binding_B
0	0	38.666666666666664	Binding_B
0	0	26.666666666666668	Binding_B
0	0	73.33333333333333	Binding_B
0	0	81	Binding_B
0	0	34.666666666666664	Binding_B
0	0	86.66666666666667	Binding_B
0	0	89	Binding_B
0	0	45.333333333333336	Binding_B
0	0	87.33333333333333	Binding_B
0	0	96.66666666666667	Binding_B
0	0	35.666666666666664	Binding_B
0	0	85.66666666666667	Binding_B
0	0	73.66666666666667	Binding_B
0	0	91	Binding_B
0	0	89	Binding_B
0	0	68.33333333333333	Binding_B
0	0	66.66666666666667	Binding_B
0	0	85	Binding_B
0	0	45	Binding_B
0	0	60.333333333333336	Binding_B
0	0	83	Binding_B
0	0	50.666666666666664	Binding_B
0	0	87.33333333333333	Binding_B
0	0	60	Binding_B
0	0	97.66666666666667	Binding_B
0	0	87	Binding_B
0	0	41.333333333333336	Binding_B
0	0	56.666666666666664	Binding_B
0	0	26.666666666666668	Binding_B
0	0	62.666666666666664	Binding_B
0	0	66.66666666666667	Binding_B
0	0	26.333333333333332	Binding_B
0	0	86	Binding_B
0	0	71	Binding_B
0	0	88.33333333333333	Binding_B
0	0	72.66666666666667	Binding_B
0	0	62	Binding_B
0	0	81.66666666666667	Binding_B
0	0	41.333333333333336	Binding_B
0	0	70	Binding_B
0	0	53	Binding_B
0	0	62.333333333333336	Binding_B
0	0	79	Binding_B
0	0	93.33333333333333	Binding_B
0	0	27.666666666666668	Binding_B
0	0	56.666666666666664	Binding_B
0	0	75.33333333333333	Binding_B
0	0	66.66666666666667	Binding_B
0	0	41.666666666666664	Binding_B
0	0	38.333333333333336	Binding_B
0	0	87	Binding_B
0	0	79.66666666666667	Binding_B
0	0	85.33333333333333	Binding_B
0	0	52.666666666666664	Binding_B
0	0	80	Binding_B
0	0	88.66666666666667	Binding_B
0	0	69.33333333333333	Binding_B
0	0	60.333333333333336	Binding_B
0	0	70	Binding_B
0	0	49.666666666666664	Binding_B
0	0	38.666666666666664	Binding_B
0	0	95.66666666666667	Binding_B
0	0	35.666666666666664	Binding_B
0	0	92.66666666666667	Binding_B
0	0	88.33333333333333	Binding_B
0	0	49.333333333333336	Binding_B
0	0	66.66666666666667	Binding_B
0	0	100	Binding_B
0	0	58.333333333333336	Binding_B
0	0	79.33333333333333	Binding_B
0	0	85.33333333333333	Binding_B
0	0	63.333333333333336	Binding_B
0	0	69	Binding_B
0	0	70	Binding_B
0	0	38.333333333333336	Binding_B
0	0	60.333333333333336	Binding_B
0	0	83	Binding_B
0	0	91	Binding_B
0	0	64	Binding_B
0	0	26.666666666666668	Binding_B
0	0	83.33333333333333	Binding_B
0	0	100	Binding_B
0	0	53.333333333333336	Binding_B
0	0	83.33333333333333	Binding_B
0	0	72	Binding_B
0	0	100	Binding_B
0	0	73.33333333333333	Binding_B
0	0	91.66666666666667	Binding_B
0	0	88.66666666666667	Binding_B
0	0	61.666666666666664	Binding_B
0	0	100	Binding_B
0	0	64.33333333333333	Binding_B
0	0	61.333333333333336	Binding_B
0	0	52.333333333333336	Binding_B
0	0	60	Binding_B
0	0	90.66666666666667	Binding_B
0	0	100	Binding_B
0	0	73	Binding_B
0	0	46.666666666666664	Binding_B
0	0	61.666666666666664	Binding_B
0	0	73.33333333333333	Binding_B
0	0	69	Binding_B
0	0	88.33333333333333	Binding_B
0	0	92	Binding_B
0	0	82.33333333333333	Binding_B
0	0	60.333333333333336	Binding_B
0	0	30	Binding_B
0	0	89.66666666666667	Binding_B
0	0	80.66666666666667	Binding_B
0	0	56.666666666666664	Binding_B
0	0	64	Binding_B
0	0	73	Binding_B
0	0	85.66666666666667	Binding_B
0	0	48.333333333333336	Binding_B
0	0	100	Binding_B
0	0	58	Binding_B
0	0	83.33333333333333	Binding_B
0	0	76.66666666666667	Binding_B
0	0	48	Binding_B
0	0	60.666666666666664	Binding_B
0	0	75	Binding_B
0	0	91.66666666666667	Binding_B
0	0	66.66666666666667	Binding_B
0	0	90	Binding_B
0	0	72.33333333333333	Binding_B
0	0	23.666666666666668	Binding_B
0	0	68.66666666666667	Binding_B
0	0	73.33333333333333	Binding_B
0	0	51.666666666666664	Binding_B
0	0	55	Binding_B
0	0	98.33333333333333	Binding_B
0	0	55.333333333333336	Binding_B
0	0	67.33333333333333	Binding_B
0	0	70	Binding_B
0	0	92.33333333333333	Binding_B
0	0	85	Binding_B
0	0	83.33333333333333	Binding_B
0	0	55.666666666666664	Binding_B
0	0	65.33333333333333	Binding_B
0	0	67	Binding_B
0	0	100	Binding_B
0	0	55.333333333333336	Binding_B
0	0	91.33333333333333	Binding_B
0	0	40.666666666666664	Binding_B
0	0	64.33333333333333	Binding_B
0	0	86.33333333333333	Binding_B
0	0	100	Binding_B
0	0	89.66666666666667	Binding_B
0	0	78.33333333333333	Binding_B
0	0	73.33333333333333	Binding_B
0	0	70	Binding_B
0	0	48.333333333333336	Binding_B
0	0	92.66666666666667	Binding_B
0	0	90	Binding_B
0	0	65.33333333333333	Binding_B
0	0	29	Binding_B
0	0	100	Binding_B
0	0	90	Binding_B
0	0	59.333333333333336	Binding_B
0	0	86.66666666666667	Binding_B
0	0	53.333333333333336	Binding_B
0	0	78.33333333333333	Binding_B
0	0	61	Binding_B
0	0	60.666666666666664	Binding_B
0	0	90	Binding_B
0	0	84.33333333333333	Binding_B
0	0	48.333333333333336	Binding_B
0	0	76.66666666666667	Binding_B
0	0	87.66666666666667	Binding_B
0	0	68.66666666666667	Binding_B
0	0	97	Binding_B
0	0	85.66666666666667	Binding_B
0	0	87.33333333333333	Binding_B
0	0	86.66666666666667	Binding_B
0	0	86.66666666666667	Binding_B
0	0	89.66666666666667	Binding_B
0	0	82.33333333333333	Binding_B
0	0	92.33333333333333	Binding_B
0	0	51	Binding_B
0	0	67.66666666666667	Binding_B
0	0	64.33333333333333	Binding_B
0	0	84.33333333333333	Binding_B
0	0	91.66666666666667	Binding_B
0	0	86.66666666666667	Binding_B
0	0	76.66666666666667	Binding_B
0	0	92	Binding_B
0	0	82	Binding_B
0	0	63.333333333333336	Binding_B
0	0	65	Binding_B
0	0	65.33333333333333	Binding_B
0	0	91.66666666666667	Binding_B
0	0	48.666666666666664	Binding_B
0	0	39.333333333333336	Binding_B
0	0	39.333333333333336	Binding_B
0	0	46.666666666666664	Binding_B
0	0	64	Binding_B
0	0	82	Binding_B
0	0	84.66666666666667	Binding_B
0	0	36	Binding_B
0	0	73.66666666666667	Binding_B
0	0	85	Binding_B
0	0	81.66666666666667	Binding_B
0	0	82	Binding_B
0	0	63	Binding_B
0	0	73	Binding_B
0	0	36.666666666666664	Binding_B
0	0	38.333333333333336	Binding_B
0	0	90.66666666666667	Binding_B
0	0	24.666666666666668	Binding_B
0	0	55.666666666666664	Binding_B
0	0	80.66666666666667	Binding_B
0	0	65.33333333333333	Binding_B
0	0	67	Binding_B
0	0	63	Binding_B
0	0	34	Binding_B
0	0	44	Binding_B
0	0	100	Binding_B
0	0	63.333333333333336	Binding_B
0	0	73	Binding_B
0	0	95	Binding_B
0	0	98.33333333333333	Binding_B
0	0	70.66666666666667	Binding_B
0	0	78.33333333333333	Binding_B
0	0	90.33333333333333	Binding_B
0	0	71.66666666666667	Binding_B
0	0	80	Binding_B
0	0	60.333333333333336	Binding_B
0	0	74.33333333333333	Binding_B
0	0	57.666666666666664	Binding_B
0	0	72	Binding_B
0	0	90	Binding_B
0	0	75	Binding_B
0	0	74.66666666666667	Binding_B
0	0	45	Binding_B
0	0	70.33333333333333	Binding_B
0	0	83.33333333333333	Binding_B
0	0	83	Binding_B
0	0	73	Binding_B
0	0	90	Binding_B
0	0	64.66666666666667	Binding_B
0	0	82.33333333333333	Binding_B
0	0	72.33333333333333	Binding_B
0	0	83.66666666666667	Binding_B
0	0	87.66666666666667	Binding_B
0	0	90	Binding_B
0	0	54.333333333333336	Binding_B
0	0	67	Binding_B
0	0	100	Binding_B
0	0	91.66666666666667	Binding_B
0	0	94.66666666666667	Binding_B
0	0	60	Binding_B
0	0	68.66666666666667	Binding_B
0	0	100	Binding_B
0	0	65.66666666666667	Binding_B
0	0	85	Binding_B
0	0	88.33333333333333	Binding_B
0	0	98.33333333333333	Binding_B
0	0	63.333333333333336	Binding_B
0	0	90	Binding_B
0	0	83	Binding_B
0	0	48.333333333333336	Binding_B
0	0	62	Binding_B
0	0	91.33333333333333	Binding_B
0	0	54.666666666666664	Binding_B
0	0	74.66666666666667	Binding_B
0	0	57	Binding_B
0	0	59.333333333333336	Binding_B
0	0	39.333333333333336	Binding_B
0	0	86	Binding_B
0	0	85	Binding_B
0	0	78.66666666666667	Binding_B
0	0	93.33333333333333	Binding_B
0	0	54	Binding_B
0	0	60.666666666666664	Binding_B
0	0	44	Binding_B
0	0	90	Binding_B
0	0	57.666666666666664	Binding_B
0	0	81.66666666666667	Binding_B
0	0	66.66666666666667	Binding_B
0	0	42	Binding_B
0	0	59.333333333333336	Binding_B
0	0	61	Binding_B
0	0	57	Binding_B
0	0	81.33333333333333	Binding_B
0	0	71.66666666666667	Binding_B
0	0	96.66666666666667	Binding_B
0	0	54.333333333333336	Binding_B
0	0	72.66666666666667	Binding_B
0	0	90	Binding_B
0	0	100	Binding_B
0	0	81.66666666666667	Binding_B
0	0	83.33333333333333	Binding_B
0	0	63.666666666666664	Binding_B
0	0	75.66666666666667	Binding_B
0	0	43	Binding_B
0	0	69.33333333333333	Binding_B
0	0	75	Binding_B
0	0	73.66666666666667	Binding_B
0	0	62.666666666666664	Binding_B
0	0	90	Binding_B
0	0	71	Binding_B
0	0	83	Binding_B
0	0	76.66666666666667	Binding_B
0	0	76	Binding_B
0	0	80	Binding_B
0	0	67.33333333333333	Binding_B
0	0	66.66666666666667	Binding_B
0	0	80.33333333333333	Binding_B
0	0	93.33333333333333	Binding_B
0	0	30.666666666666668	Binding_B
0	0	65	Binding_B
0	0	97.66666666666667	Binding_B
0	0	88.33333333333333	Binding_B
0	0	42	Binding_B
0	0	83	Binding_B
0	0	93.33333333333333	Binding_B
0	0	67.66666666666667	Binding_B
0	0	94	Binding_B
0	0	75.66666666666667	Binding_B
0	0	100	Binding_B
0	0	33.333333333333336	Binding_B
0	0	73.33333333333333	Binding_B
0	0	70.33333333333333	Binding_B
0	0	97	Binding_B
0	0	33.333333333333336	Binding_B
0	0	96.66666666666667	Binding_B
0	0	55.333333333333336	Binding_B
0	0	99.33333333333333	Binding_B
0	0	68	Binding_B
0	0	84.66666666666667	Binding_B
0	0	80	Binding_B
0	0	85	Binding_B
0	0	84	Binding_B
0	0	96.66666666666667	Binding_B
0	0	73	Binding_B
0	0	57.666666666666664	Binding_B
0	0	80.33333333333333	Binding_B
0	0	100	Binding_B
0	0	62.333333333333336	Binding_B
0	0	46.333333333333336	Binding_B
0	0	100	Binding_B
0	0	93.33333333333333	Binding_B
0	0	60.666666666666664	Binding_B
0	0	52.333333333333336	Binding_B
0	0	33	Binding_B
0	0	52.333333333333336	Binding_B
0	0	23.333333333333332	Binding_B
0	0	73.33333333333333	Binding_B
0	0	83.33333333333333	Binding_B
0	0	80.66666666666667	Binding_B
0	0	51.666666666666664	Binding_B
0	0	86.66666666666667	Binding_B
0	0	81	Binding_B
0	0	66.66666666666667	Binding_B
0	0	86.33333333333333	Binding_B
0	0	83.33333333333333	Binding_B
0	0	35.333333333333336	Binding_B
0	0	86.66666666666667	Binding_B
0	0	71.66666666666667	Binding_B
0	0	75.33333333333333	Binding_B
0	0	94	Binding_B
0	0	91.66666666666667	Binding_B
0	0	75.33333333333333	Binding_B
0	0	40.333333333333336	Binding_B
0	0	92.66666666666667	Binding_B
0	0	50.333333333333336	Binding_B
0	0	65.33333333333333	Binding_B
0	0	87	Binding_B
0	0	100	Binding_B
0	0	66.66666666666667	Binding_B
0	0	44.333333333333336	Binding_B
0	0	89.33333333333333	Binding_B
0	0	62	Binding_B
0	0	70	Binding_B
0	0	61.666666666666664	Binding_B
0	0	67	Binding_B
0	0	83.66666666666667	Binding_B
0	0	86.66666666666667	Binding_B
0	0	83	Binding_B
0	0	73.33333333333333	Binding_B
0	0	88.66666666666667	Binding_B
0	0	46.666666666666664	Binding_B
0	0	75	Binding_B
0	0	83.66666666666667	Binding_B
0	0	51.333333333333336	Binding_B
0	0	89	Binding_B
0	0	78.33333333333333	Binding_B
0	0	67	Binding_B
0	0	100	Binding_B
0	0	100	Binding_B
0	0	97.33333333333333	Binding_B
0	0	99	Binding_B
0	0	100	Binding_B
0	0	83.66666666666667	Binding_B
0	0	48	Binding_B
0	0	51	Binding_B
0	0	71	Binding_B
0	0	76.66666666666667	Binding_B
0	0	76	Binding_B
0	0	100	Binding_B
0	0	98	Binding_B
0	0	85.33333333333333	Binding_B
0	0	100	Binding_B
0	0	97.33333333333333	Binding_B
0	0	76.66666666666667	Binding_B
0	0	66.66666666666667	Binding_B
0	0	49	Binding_B
0	0	76	Binding_B
0	0	100	Binding_B
0	0	94	Binding_B
0	0	61.666666666666664	Binding_B
0	0	48	Binding_B
0	0	14.333333333333334	Binding_B
0	0	93.33333333333333	Binding_B
0	0	77.66666666666667	Binding_B
0	0	0	Binding_B
0	0	36	Binding_B
0	0	81.66666666666667	Binding_B
0	0	85	Binding_B
0	0	90.33333333333333	Binding_B
0	0	83.33333333333333	Binding_B
0	0	80	Binding_B
0	0	96	Binding_B
0	0	77.66666666666667	Binding_B
0	0	52	Binding_B
0	0	100	Binding_B
0	0	65	Binding_B
0	0	65.66666666666667	Binding_B
0	0	97.33333333333333	Binding_B
0	0	33	Binding_B
0	0	91.66666666666667	Binding_B
0	0	74.66666666666667	Binding_B
0	0	28.333333333333332	Binding_B
0	0	79	Binding_B
0	0	86.66666666666667	Binding_B
0	0	64.33333333333333	Binding_B
0	0	29.666666666666668	Binding_B
0	0	65.33333333333333	Binding_B
0	0	61.666666666666664	Binding_B
0	0	81.66666666666667	Binding_B
0	0	94.66666666666667	Binding_B
0	0	65.66666666666667	Binding_B
0	0	66.33333333333333	Binding_B
0	0	87.33333333333333	Binding_B
0	0	78.66666666666667	Binding_B
0	0	100	Binding_B
0	0	74.5	Binding_B
0	0	36.333333333333336	Binding_B
0	0	85	Binding_B
0	0	55.333333333333336	Binding_B
0	0	86.33333333333333	Binding_B
0	0	89.33333333333333	Binding_B
0	0	73.33333333333333	Binding_B
0	0	58.333333333333336	Binding_B
0	0	82	Binding_B
0	0	79.66666666666667	Binding_B
0	0	48	Binding_B
0	0	43.333333333333336	Binding_B
0	0	88	Binding_B
0	0	67.66666666666667	Binding_B
0	0	83.33333333333333	Binding_B
0	0	47.666666666666664	Binding_B
0	0	79	Binding_B
0	0	100	Binding_B
0	0	66.66666666666667	Binding_B
0	0	93	Binding_B
0	0	90.33333333333333	Binding_B
0	0	57	Binding_B
0	0	92.33333333333333	Binding_B
0	0	3	Binding_B
0	0	62.666666666666664	Binding_B
0	0	100	Binding_B
0	0	93.33333333333333	Binding_B
0	0	78	Binding_B
0	0	88	Binding_B
0	0	96.66666666666667	Binding_B
0	0	53.666666666666664	Binding_B
0	0	100	Binding_B
0	0	75	Binding_B
0	0	76.66666666666667	Binding_B
0	0	100	Binding_B
0	0	42.666666666666664	Binding_B
0	0	49.666666666666664	Binding_B
0	0	61.666666666666664	Binding_B
0	0	60.666666666666664	Binding_B
0	0	74.33333333333333	Binding_B
0	0	69.66666666666667	Binding_B
0	0	39	Binding_B
0	0	59	Binding_B
0	0	17.333333333333332	Binding_B
0	0	100	Binding_B
0	0	83.66666666666667	Binding_B
0	0	82	Binding_B
0	0	43.333333333333336	Binding_B
0	0	66.66666666666667	Binding_B
0	0	82.66666666666667	Binding_B
0	0	75	Binding_B
0	0	58	Binding_B
0	0	69.66666666666667	Binding_B
0	0	81.66666666666667	Binding_B
0	0	75.66666666666667	Binding_B
0	0	74	Binding_B
0	0	85	Binding_B
0	0	71.66666666666667	Binding_B
0	0	83.33333333333333	Binding_B
0	0	74	Binding_B
0	0	39.666666666666664	Binding_B
0	0	93.5	Binding_B
0	0	77.66666666666667	Binding_B
0	0	86.33333333333333	Binding_B
0	0	76.33333333333333	Binding_B
0	0	82	Binding_B
0	0	63.333333333333336	Binding_B
0	0	83.66666666666667	Binding_B
0	0	84.66666666666667	Binding_B
0	0	96	Binding_B
0	0	92	Binding_B
0	0	82	Binding_B
0	0	69.33333333333333	Binding_B
0	0	84	Binding_B
0	0	90	Binding_B
0	0	66.66666666666667	Binding_B
0	0	47.666666666666664	Binding_B
0	0	99.33333333333333	Binding_B
0	0	100	Binding_B
0	0	63.666666666666664	Binding_B
0	0	67.33333333333333	Binding_B
0	0	50	Binding_B
0	0	90	Binding_B
0	0	54	Binding_B
0	0	50	Binding_B
0	0	74.66666666666667	Binding_B
0	0	29	Binding_B
0	0	77	Binding_B
0	0	93.33333333333333	Binding_B
0	0	52.333333333333336	Binding_B
0	0	33.333333333333336	Binding_B
0	0	69.33333333333333	Binding_B
0	0	73.33333333333333	Binding_B
0	0	96.66666666666667	Binding_B
0	0	97	Binding_B
0	0	100	Binding_B
0	0	60.666666666666664	Binding_B
0	0	56.666666666666664	Binding_B
0	0	94	Binding_B
0	0	66.66666666666667	Binding_B
0	0	84	Binding_B
0	0	37.666666666666664	Binding_B
0	0	85.66666666666667	Binding_B
0	0	83.33333333333333	Binding_B
0	0	78.33333333333333	Binding_B
0	0	100	Binding_B
0	0	54	Binding_B
0	0	80	Binding_B
0	0	98.33333333333333	Binding_B
0	0	100	Binding_B
0	0	89.66666666666667	Binding_B
0	0	48.666666666666664	Binding_B
0	0	46.666666666666664	Binding_B
0	0	77	Binding_B
0	0	81.66666666666667	Binding_B
0	0	92	Binding_B
0	0	64	Binding_B
0	0	67.66666666666667	Binding_B
0	0	65.66666666666667	Binding_B
0	0	69	Binding_B
0	0	66.66666666666667	Binding_B
0	0	79.66666666666667	Binding_B
0	0	95	Binding_B
0	0	89.33333333333333	Binding_B
0	0	100	Binding_B
0	0	87.33333333333333	Binding_B
0	0	66.66666666666667	Binding_B
0	0	95	Binding_B
0	0	17	Binding_B
0	0	76.66666666666667	Binding_B
0	0	81.33333333333333	Binding_B
0	0	73.33333333333333	Binding_B
0	0	80	Binding_B
0	0	57.333333333333336	Binding_B
0	0	95	Binding_B
0	0	100	Binding_B
0	0	78.33333333333333	Binding_B
0	0	81.66666666666667	Binding_B
0	0	90.66666666666667	Binding_B
0	0	81	Binding_B
0	0	89.33333333333333	Binding_B
0	0	87.66666666666667	Binding_B
0	0	73.66666666666667	Binding_B
0	0	74.66666666666667	Binding_B
0	0	71.66666666666667	Binding_B
0	0	90	Binding_B
0	0	59.666666666666664	Binding_B
0	0	100	Binding_B
0	0	54.333333333333336	Binding_B
0	0	73	Binding_B
0	0	78	Binding_B
0	0	91.66666666666667	Binding_B
0	0	16.666666666666668	Binding_B
0	0	66.66666666666667	Binding_B
0	0	60	Binding_B
0	0	64.33333333333333	Binding_B
0	0	71	Binding_B
0	0	89	Binding_B
0	0	83	Binding_B
0	0	87.66666666666667	Binding_B
0	0	45	Binding_B
0	0	67	Binding_B
0	0	65	Binding_B
0	0	46.666666666666664	Binding_B
0	0	79.66666666666667	Binding_B
0	0	72.33333333333333	Binding_B
0	0	49.333333333333336	Binding_B
0	0	44.333333333333336	Binding_B
0	0	71	Binding_B
0	0	80	Binding_B
0	0	45.333333333333336	Binding_B
0	0	100	Binding_B
0	0	94	Binding_B
0	0	76.66666666666667	Binding_B
0	0	55.333333333333336	Binding_B
0	0	69	Binding_B
0	0	58.666666666666664	Binding_B
0	0	69.66666666666667	Binding_B
0	0	100	Binding_B
0	0	66.66666666666667	Binding_B
0	0	79	Binding_B
0	0	84.66666666666667	Binding_B
0	0	60.666666666666664	Binding_B
0	0	60.333333333333336	Binding_B
0	0	26	Binding_B
0	0	58	Binding_B
0	0	89	Binding_B
0	0	88.66666666666667	Binding_B
0	0	59.666666666666664	Binding_B
0	0	68	Binding_B
0	0	53.333333333333336	Binding_B
0	0	67	Binding_B
0	0	55.333333333333336	Binding_B
0	0	83.66666666666667	Binding_B
0	0	47.333333333333336	Binding_B
0	0	99.66666666666667	Binding_B
0	0	97	Binding_B
0	0	74.33333333333333	Binding_B
0	0	84.66666666666667	Binding_B
0	0	54	Binding_B
0	0	54.333333333333336	Binding_B
0	0	81	Binding_B
0	0	54.333333333333336	Binding_B
0	0	76.66666666666667	Binding_B
0	0	35	Binding_B
0	0	88.33333333333333	Binding_B
0	0	63	Binding_B
0	0	100	Binding_B
0	0	83.33333333333333	Binding_B
0	0	100	Binding_B
0	0	87.66666666666667	Binding_B
0	0	65.66666666666667	Binding_B
0	0	68.66666666666667	Binding_B
0	0	82.66666666666667	Binding_B
0	0	64.33333333333333	Binding_B
0	0	68.33333333333333	Binding_B
0	0	83.33333333333333	Binding_B
0	0	70.66666666666667	Binding_B
0	0	100	Binding_B
0	0	45	Binding_B
0	0	66.33333333333333	Binding_B
0	0	88.33333333333333	Binding_B
0	0	80	Binding_B
0	0	50	Binding_B
0	0	82	Binding_B
0	0	80	Binding_B
0	0	61.666666666666664	Binding_B
0	0	78.66666666666667	Binding_B
0	0	76.66666666666667	Binding_B
0	0	75.66666666666667	Binding_B
0	0	40	Binding_B
0	0	75.66666666666667	Binding_B
0	0	67	Binding_B
0	0	67	Binding_B
0	0	65	Binding_B
0	0	40	Binding_B
0	0	99.33333333333333	Binding_B
0	0	40.666666666666664	Binding_B
0	0	51.333333333333336	Binding_B
0	0	67.66666666666667	Binding_B
0	0	82.33333333333333	Binding_B
0	0	100	Binding_B
0	0	65.33333333333333	Binding_B
0	0	69	Binding_B
0	0	60.666666666666664	Binding_B
0	0	81.66666666666667	Binding_B
0	0	88	Binding_B
0	0	67	Binding_B
0	0	50	Binding_B
0	0	93.33333333333333	Binding_B
0	0	70	Binding_B
0	0	54	Binding_B
0	0	87	Binding_B
0	0	51.333333333333336	Binding_B
0	0	77.33333333333333	Binding_B
0	0	69	Binding_B
0	0	98.33333333333333	Binding_B
0	0	78	Binding_B
0	0	63.666666666666664	Binding_B
0	0	80	Binding_B
0	0	98	Binding_B
0	0	91.66666666666667	Binding_B
0	0	53.5	Binding_B
0	0	50.666666666666664	Binding_B
0	0	82.33333333333333	Binding_B
0	0	74	Binding_B
0	0	77	Binding_B
0	0	56.666666666666664	Binding_B
0	0	100	Binding_B
0	0	86.66666666666667	Binding_B
0	0	52.333333333333336	Binding_B
0	0	93.33333333333333	Binding_B
0	0	86.33333333333333	Binding_B
0	0	61.666666666666664	Binding_B
0	0	88.66666666666667	Binding_B
0	0	80.33333333333333	Binding_B
0	0	38	Binding_B
0	0	74.66666666666667	Binding_B
0	0	89	Binding_B
0	0	93	Binding_B
0	0	36.666666666666664	Binding_B
0	0	64.33333333333333	Binding_B
0	0	82	Binding_B
0	0	80	Binding_B
0	0	86.33333333333333	Binding_B
0	0	99.66666666666667	Binding_B
0	0	48.333333333333336	Binding_B
0	0	99.66666666666667	Binding_B
0	0	88.33333333333333	Binding_B
0	0	47	Binding_B
0	0	45.666666666666664	Binding_B
0	0	56	Binding_B
0	0	67	Binding_B
0	0	88.33333333333333	Binding_B
0	0	50.333333333333336	Binding_B
0	0	40	Binding_B
0	0	59	Binding_B
0	0	62.333333333333336	Binding_B
0	0	80	Binding_B
0	0	93.33333333333333	Binding_B
0	0	81	Binding_B
0	0	64.33333333333333	Binding_B
0	0	75.33333333333333	Binding_B
0	0	68.5	Binding_B
0	0	58.666666666666664	Binding_B
0	0	78.33333333333333	Binding_B
0	0	74.33333333333333	Binding_B
0	0	57	Binding_B
0	0	58.333333333333336	Binding_B
0	0	74.33333333333333	Binding_B
0	0	69.66666666666667	Binding_B
0	0	86.66666666666667	Binding_B
0	0	77	Binding_B
0	0	73.66666666666667	Binding_B
0	0	55.666666666666664	Binding_B
0	0	73.66666666666667	Binding_B
0	0	65.33333333333333	Binding_B
0	0	100	Binding_B
0	0	72.33333333333333	Binding_B
0	0	89.66666666666667	Binding_B
0	0	60	Binding_B
0	0	53.666666666666664	Binding_B
0	0	77	Binding_B
0	0	61.666666666666664	Binding_B
0	0	77.33333333333333	Binding_B
0	0	83.66666666666667	Binding_B
0	0	63.333333333333336	Binding_B
0	0	68	Binding_B
0	0	65.33333333333333	Binding_B
0	0	72.66666666666667	Binding_B
0	0	69.33333333333333	Binding_B
0	0	50.333333333333336	Binding_B
0	0	89.33333333333333	Binding_B
0	0	39.333333333333336	Binding_B
0	0	90	Binding_B
0	0	80	Binding_B
0	0	66.66666666666667	Binding_B
0	0	68.66666666666667	Binding_B
0	0	53.666666666666664	Binding_B
0	0	82.66666666666667	Binding_B
0	0	48.333333333333336	Binding_B
0	0	37.666666666666664	Binding_B
0	0	86	Binding_B
0	0	93.33333333333333	Binding_B
0	0	78.33333333333333	Binding_B
0	0	79	Binding_B
0	0	86.66666666666667	Binding_B
0	0	47	Binding_B
0	0	78	Binding_B
0	0	46.666666666666664	Binding_B
0	0	88	Binding_B
0	0	83.33333333333333	Binding_B
0	0	73.66666666666667	Binding_B
0	0	93.66666666666667	Binding_B
0	0	100	Binding_B
0	0	61.666666666666664	Binding_B
0	0	91.66666666666667	Binding_B
0	0	68.33333333333333	Binding_B
0	0	78.33333333333333	Binding_B
0	0	96	Binding_B
0	0	56.333333333333336	Binding_B
0	0	75	Binding_B
0	0	46.666666666666664	Binding_B
0	0	49.333333333333336	Binding_B
0	0	100	Binding_B
0	0	93.33333333333333	Binding_B
0	0	74	Binding_B
0	0	70.66666666666667	Binding_B
0	0	76	Binding_B
0	0	80.66666666666667	Binding_B
0	0	93.66666666666667	Binding_B
0	0	60	Binding_B
0	0	77	Binding_B
0	0	96.33333333333333	Binding_B
0	0	43.666666666666664	Binding_B
0	0	83	Binding_B
0	0	58.333333333333336	Binding_B
0	0	100	Binding_B
0	0	100	Binding_B
0	0	53.333333333333336	Binding_B
0	0	73.66666666666667	Binding_B
0	0	48	Binding_B
0	0	93.33333333333333	Binding_B
0	0	59	Binding_B
0	0	45.333333333333336	Binding_B
0	0	70.33333333333333	Binding_B
0	0	85	Binding_B
0	0	98.33333333333333	Binding_B
0	0	65.33333333333333	Binding_B
0	0	62.333333333333336	Binding_B
0	0	85	Binding_B
0	0	96.66666666666667	Binding_B
0	0	68	Binding_B
0	0	13	Binding_B
0	0	66.66666666666667	Binding_B
0	0	46.666666666666664	Binding_B
0	0	51.666666666666664	Binding_B
0	0	80.66666666666667	Binding_B
0	0	72.33333333333333	Binding_B
0	0	52.333333333333336	Binding_B
0	0	63.333333333333336	Binding_B
0	0	73.33333333333333	Binding_B
0	0	72.66666666666667	Binding_B
0	0	93.33333333333333	Binding_B
0	0	75	Binding_B
0	0	93.66666666666667	Binding_B
0	0	79.33333333333333	Binding_B
0	0	83.33333333333333	Binding_B
0	0	84.33333333333333	Binding_B
0	0	72	Binding_B
0	0	61.333333333333336	Binding_B
0	0	92.33333333333333	Binding_B
0	0	79	Binding_B
0	0	42.333333333333336	Binding_B
0	0	93.33333333333333	Binding_B
0	0	92.66666666666667	Binding_B
0	0	67	Binding_B
0	0	70	Binding_B
0	0	41.333333333333336	Binding_B
0	0	100	Binding_B
0	0	90	Binding_B
0	0	45.333333333333336	Binding_B
0	0	63	Binding_B
0	0	74.66666666666667	Binding_B
0	0	69.66666666666667	Binding_B
0	0	91.66666666666667	Binding_B
0	0	93.33333333333333	Binding_B
0	0	71.66666666666667	Binding_B
0	0	46.666666666666664	Binding_B
0	0	61.666666666666664	Binding_B
0	0	83.33333333333333	Binding_B
0	0	54.333333333333336	Binding_B
0	0	100	Binding_B
0	0	58.333333333333336	Binding_B
0	0	35.666666666666664	Binding_B
0	0	93.33333333333333	Binding_B
0	0	80	Binding_B
0	0	60.666666666666664	Binding_B
0	0	100	Binding_B
0	0	61.666666666666664	Binding_B
0	0	95	Binding_B
0	0	79.33333333333333	Binding_B
0	0	75.66666666666667	Binding_B
0	0	60	Binding_B
0	0	58.333333333333336	Binding_B
0	0	39	Binding_B
0	0	82.66666666666667	Binding_B
0	0	100	Binding_B
0	0	74.66666666666667	Binding_B
0	0	76.33333333333333	Binding_B
0	0	64.66666666666667	Binding_B
0	0	75	Binding_B
0	0	83.33333333333333	Binding_B
0	0	32.333333333333336	Binding_B
0	0	96.66666666666667	Binding_B
0	0	66.33333333333333	Binding_B
0	0	89	Binding_B
0	0	86.33333333333333	Binding_B
0	0	98	Binding_B
0	0	57	Binding_B
0	0	93.66666666666667	Binding_B
0	0	80.33333333333333	Binding_B
0	0	77.33333333333333	Binding_B
0	0	75	Binding_B
0	0	90.66666666666667	Binding_B
0	0	55	Binding_B
0	0	35.333333333333336	Binding_B
0	0	67.66666666666667	Binding_B
0	0	92.33333333333333	Binding_B
0	0	90	Binding_B
0	0	71	Binding_B
0	0	84.66666666666667	Binding_B
0	0	84	Binding_B
0	0	58.333333333333336	Binding_B
0	0	69	Binding_B
0	0	43.333333333333336	Binding_B
0	0	80	Binding_B
0	0	65	Binding_B
0	0	65.66666666666667	Binding_B
0	0	83.33333333333333	Binding_B
0	0	74	Binding_B
0	0	48	Binding_B
0	0	99.66666666666667	Binding_B
0	0	69	Binding_B
0	0	93	Binding_B
0	0	81.66666666666667	Binding_B
0	0	91.66666666666667	Binding_B
0	0	36	Binding_B
0	0	90	Binding_B
0	0	73.33333333333333	Binding_B
0	0	85	Binding_B
0	0	51.666666666666664	Binding_B
0	0	65.33333333333333	Binding_B
0	0	91.66666666666667	Binding_B
0	0	88.33333333333333	Binding_B
0	0	93.33333333333333	Binding_B
0	0	100	Binding_B
0	0	63.333333333333336	Binding_B
0	0	71	Binding_B
0	0	83.33333333333333	Binding_B
0	0	86	Binding_B
0	0	83.33333333333333	Binding_B
0	0	42	Binding_B
0	0	84.33333333333333	Binding_B
0	0	57.666666666666664	Binding_B
0	0	63.333333333333336	Binding_B
0	0	100	Binding_B
0	0	100	Binding_B
0	0	84.33333333333333	Binding_B
0	0	72	Binding_B
0	0	71.66666666666667	Binding_B
0	0	90.66666666666667	Binding_B
0	0	53.666666666666664	Binding_B
0	0	11	Binding_B
0	0	48.333333333333336	Binding_B
0	0	98.33333333333333	Binding_B
0	0	97	Binding_B
0	0	67.33333333333333	Binding_B
0	0	76.66666666666667	Binding_B
0	0	91.66666666666667	Binding_B
0	0	64.33333333333333	Binding_B
0	0	79	Binding_B
0	0	70	Binding_B
0	0	69	Binding_B
0	0	89.33333333333333	Binding_B
0	0	78	Binding_B
0	0	66.66666666666667	Binding_B
0	0	50.666666666666664	Binding_B
0	0	70.33333333333333	Binding_B
0	0	31.666666666666668	Binding_B
0	0	100	Binding_B
0	0	21	Binding_B
0	0	67	Binding_B
0	0	87.33333333333333	Binding_B
0	0	69.33333333333333	Binding_B
0	0	68.33333333333333	Binding_B
0	0	81	Binding_B
0	0	77.33333333333333	Binding_B
0	0	81.66666666666667	Binding_B
0	0	96.33333333333333	Binding_B
0	0	53.333333333333336	Binding_B
0	0	79.33333333333333	Binding_B
0	0	90	Binding_B
0	0	73.66666666666667	Binding_B
0	0	49.666666666666664	Binding_B
0	0	87.33333333333333	Binding_B
0	0	47.666666666666664	Binding_B
0	0	64	Binding_B
0	0	70	Binding_B
0	0	99.66666666666667	Binding_B
0	0	81.66666666666667	Binding_B
0	0	60.666666666666664	Binding_B
0	0	88	Binding_B
0	0	64	Binding_B
0	0	55.333333333333336	Binding_B
0	0	53.333333333333336	Binding_B
0	0	74.33333333333333	Binding_B
0	0	66.66666666666667	Binding_B
0	0	98	Binding_B
0	0	41.333333333333336	Binding_B
0	0	94.66666666666667	Binding_B
84.8888888888889	64.4	85	Binding_B
84.8888888888889	94.15384615384616	82	Binding_B
84.8888888888889	93	78.33333333333333	Binding_B
84.8888888888889	87	82.66666666666667	Binding_B
84.8888888888889	99.75	69	Binding_B
84.8888888888889	77.13333333333334	60	Binding_B
84.8888888888889	86.53333333333333	83.66666666666667	Binding_B
84.8888888888889	91.25	88.66666666666667	Binding_B
84.8888888888889	56.5	46	Binding_B
84.8888888888889	40.375	75.66666666666667	Binding_B
84.8888888888889	87.66666666666667	61.666666666666664	Binding_B
84.8888888888889	64	100	Binding_B
84.8888888888889	75	56.333333333333336	Binding_B
84.8888888888889	73.375	78.66666666666667	Binding_B
84.8888888888889	86.5	96.66666666666667	Binding_B
84.8888888888889	78.53333333333333	73.33333333333333	Binding_B
84.8888888888889	77.46666666666667	66.66666666666667	Binding_B
84.8888888888889	73.6	69	Binding_B
84.8888888888889	62.46666666666667	59.666666666666664	Binding_B
84.8888888888889	86.75	94.66666666666667	Binding_B
84.8888888888889	90.16666666666667	78.33333333333333	Binding_B
84.8888888888889	92.66666666666667	81.66666666666667	Binding_B
84.8888888888889	94	69.33333333333333	Binding_B
84.8888888888889	7	84	Binding_B
84.8888888888889	77.5	79.66666666666667	Binding_B
84.8888888888889	93	69.33333333333333	Binding_B
84.8888888888889	97.4	79.66666666666667	Binding_B
84.8888888888889	92.66666666666667	NA	Binding_B
84.8888888888889	100	100	Binding_B
84.8888888888889	94.5	73.33333333333333	Binding_B
84.8888888888889	65	72.33333333333333	Binding_B
84.8888888888889	69.16666666666667	73.33333333333333	Binding_B
84.8888888888889	89.5	90	Binding_B
84.8888888888889	100	68.66666666666667	Binding_B
84.8888888888889	93.33333333333333	72.33333333333333	Binding_B
84.8888888888889	90.22222222222223	95.66666666666667	Binding_B
84.8888888888889	100	96	Binding_B
84.8888888888889	100	90	Binding_B
84.8888888888889	94.41666666666667	97.66666666666667	Binding_B
84.8888888888889	88.33333333333333	78.33333333333333	Binding_B
84.8888888888889	42	62	Binding_B
84.8888888888889	97.14285714285714	100	Binding_B
84.8888888888889	91	100	Binding_B
84.8888888888889	95.71428571428571	82	Binding_B
84.8888888888889	84	63.5	Binding_B
84.8888888888889	85.4	82.66666666666667	Binding_B
84.8888888888889	84	73.66666666666667	Binding_B
84.8888888888889	84.75	94.33333333333333	Binding_B
84.8888888888889	73	63	Binding_B
84.8888888888889	76.9375	69	Binding_B
84.8888888888889	72	66.66666666666667	Binding_B
84.8888888888889	79.6	77.66666666666667	Binding_B
84.8888888888889	68.8	66.66666666666667	Binding_B
84.8888888888889	78	67	Binding_B
84.8888888888889	84	59.666666666666664	Binding_B
84.8888888888889	39.5	54	Binding_B
84.8888888888889	86	77.66666666666667	Binding_B
84.8888888888889	67	81.33333333333333	Binding_B
84.8888888888889	97.16666666666667	100	Binding_B
84.8888888888889	87.42857142857143	95.33333333333333	Binding_B
84.8888888888889	73	77	Binding_B
84.8888888888889	46.5	37.333333333333336	Binding_B
84.8888888888889	97.4	93.33333333333333	Binding_B
84.8888888888889	54.333333333333336	61.333333333333336	Binding_B
84.8888888888889	100	81.66666666666667	Binding_B
84.8888888888889	75.28571428571429	54.666666666666664	Binding_B
84.8888888888889	93.28571428571429	78.66666666666667	Binding_B
84.8888888888889	62.142857142857146	54	Binding_B
84.8888888888889	45	43	Binding_B
84.8888888888889	96.5	90.33333333333333	Binding_B
84.8888888888889	88.11111111111111	100	Binding_B
84.8888888888889	73.5	37.666666666666664	Binding_B
84.8888888888889	81.33333333333333	80.33333333333333	Binding_B
84.8888888888889	99	96.66666666666667	Binding_B
84.8888888888889	100	72.33333333333333	Binding_B
84.8888888888889	100	67.33333333333333	Binding_B
84.8888888888889	73	73.66666666666667	Binding_B
84.8888888888889	91.2	85	Binding_B
84.8888888888889	72	59.333333333333336	Binding_B
84.8888888888889	100	84.5	Binding_B
84.8888888888889	71	65	Binding_B
84.8888888888889	87	72.33333333333333	Binding_B
84.8888888888889	100	58.333333333333336	Binding_B
84.8888888888889	80.2	83.33333333333333	Binding_B
84.8888888888889	76.5	67.66666666666667	Binding_B
84.8888888888889	67.5	46	Binding_B
84.8888888888889	99.33333333333333	87.66666666666667	Binding_B
84.8888888888889	91.75	96.66666666666667	Binding_B
84.8888888888889	64.33333333333333	70.33333333333333	Binding_B
84.8888888888889	80	49	Binding_B
84.8888888888889	95	91.33333333333333	Binding_B
84.8888888888889	96	88.66666666666667	Binding_B
84.8888888888889	100	89.33333333333333	Binding_B
84.8888888888889	69.5	80.33333333333333	Binding_B
84.8888888888889	75	68.66666666666667	Binding_B
84.8888888888889	65.6	63	Binding_B
84.8888888888889	91	58.666666666666664	Binding_B
84.8888888888889	100	65	Binding_B
84.8888888888889	65.88888888888889	78.66666666666667	Binding_B
84.8888888888889	86	81.66666666666667	Binding_B
84.8888888888889	85	46	Binding_B
84.8888888888889	100	31.666666666666668	Binding_B
84.8888888888889	90	89.33333333333333	Binding_B
84.8888888888889	77.44444444444444	58.666666666666664	Binding_B
84.8888888888889	100	92.33333333333333	Binding_B
84.8888888888889	90.75	73.33333333333333	Binding_B
84.8888888888889	52.333333333333336	53.666666666666664	Binding_B
84.8888888888889	87.66666666666667	69.66666666666667	Binding_B
84.8888888888889	47.5	46.333333333333336	Binding_B
84.8888888888889	52.666666666666664	52.666666666666664	Binding_B
84.8888888888889	77.14285714285714	80.33333333333333	Binding_B
84.8888888888889	96.33333333333333	91	Binding_B
84.8888888888889	43.06666666666667	37	Binding_B
84.8888888888889	71.2	68.66666666666667	Binding_B
38.1284403669725	64.4	85	Binding_B
38.1284403669725	87.66666666666667	69.66666666666667	Binding_B
38.1284403669725	52.666666666666664	52.666666666666664	Binding_B
38.1284403669725	43.5	52.666666666666664	Binding_B
38.1284403669725	88.75	100	Binding_B
38.1284403669725	84.66666666666667	78.66666666666667	Binding_B
38.1284403669725	77.44444444444444	58.666666666666664	Binding_B
38.1284403669725	88.57142857142857	80.66666666666667	Binding_B
38.1284403669725	90.75	73.33333333333333	Binding_B
38.1284403669725	92.66666666666667	NA	Binding_B
38.1284403669725	55.666666666666664	60.333333333333336	Binding_B
38.1284403669725	57	70	Binding_B
38.1284403669725	55.75	92.66666666666667	Binding_B
38.1284403669725	79	75.66666666666667	Binding_B
38.1284403669725	76.9375	69	Binding_B
38.1284403669725	68.8	66.66666666666667	Binding_B
38.1284403669725	78	67	Binding_B
38.1284403669725	39.5	54	Binding_B
38.1284403669725	46.5	37.333333333333336	Binding_B
38.1284403669725	96.5	90.33333333333333	Binding_B
38.1284403669725	95.6	96	Binding_B
38.1284403669725	91.2	85	Binding_B
38.1284403669725	87	72.33333333333333	Binding_B
38.1284403669725	80.2	83.33333333333333	Binding_B
38.1284403669725	65.6	63	Binding_B
38.1284403669725	64.75	64.33333333333333	Binding_B
38.1284403669725	21	84	Binding_B
38.1284403669725	56	72	Binding_B
38.1284403669725	40.375	75.66666666666667	Binding_B
38.1284403669725	78.53333333333333	73.33333333333333	Binding_B
38.1284403669725	77.46666666666667	66.66666666666667	Binding_B
38.1284403669725	52	71.33333333333333	Binding_B
38.1284403669725	73.6	69	Binding_B
38.1284403669725	93.75	92.33333333333333	Binding_B
38.1284403669725	43.06666666666667	37	Binding_B
38.1284403669725	71.2	68.66666666666667	Binding_B
38.1284403669725	67.33333333333333	65.66666666666667	Binding_B
38.1284403669725	77.13333333333334	60	Binding_B
38.1284403669725	86.53333333333333	83.66666666666667	Binding_B
38.1284403669725	84.16666666666667	71	Binding_B
38.1284403669725	77.5	79.66666666666667	Binding_B
38.1284403669725	93	69.33333333333333	Binding_B
38.1284403669725	62.46666666666667	59.666666666666664	Binding_B
82.9449541284404	72	NA	Binding_B
82.9449541284404	94.15384615384616	82	Binding_B
82.9449541284404	81	90	Binding_B
82.9449541284404	87.66666666666667	69.66666666666667	Binding_B
82.9449541284404	52.666666666666664	52.666666666666664	Binding_B
82.9449541284404	89	98.33333333333333	Binding_B
82.9449541284404	95	92	Binding_B
82.9449541284404	60.5	76	Binding_B
82.9449541284404	73.6	69	Binding_B
82.9449541284404	62.46666666666667	59.666666666666664	Binding_B
82.9449541284404	86.75	94.66666666666667	Binding_B
82.9449541284404	84.16666666666667	71	Binding_B
82.9449541284404	77.5	79.66666666666667	Binding_B
82.9449541284404	93	69.33333333333333	Binding_B
82.9449541284404	97.4	79.66666666666667	Binding_B
82.9449541284404	76	67.33333333333333	Binding_B
82.9449541284404	100	100	Binding_B
82.9449541284404	100	57.333333333333336	Binding_B
82.9449541284404	55.666666666666664	60.333333333333336	Binding_B
82.9449541284404	56.2	60.333333333333336	Binding_B
82.9449541284404	89.5	90	Binding_B
82.9449541284404	93.33333333333333	72.33333333333333	Binding_B
82.9449541284404	49	47.333333333333336	Binding_B
82.9449541284404	81	68.33333333333333	Binding_B
82.9449541284404	76.66666666666667	71	Binding_B
82.9449541284404	94.41666666666667	97.66666666666667	Binding_B
82.9449541284404	100	100	Binding_B
82.9449541284404	97.14285714285714	100	Binding_B
82.9449541284404	79	75.66666666666667	Binding_B
82.9449541284404	84.75	94.33333333333333	Binding_B
82.9449541284404	100	85.66666666666667	Binding_B
82.9449541284404	88.57142857142857	80.66666666666667	Binding_B
82.9449541284404	71	76.66666666666667	Binding_B
82.9449541284404	76.5	79.66666666666667	Binding_B
82.9449541284404	96.33333333333333	91	Binding_B
82.9449541284404	93.75	92.33333333333333	Binding_B
82.9449541284404	43.06666666666667	37	Binding_B
82.9449541284404	71.2	68.66666666666667	Binding_B
82.9449541284404	77.14285714285714	80.33333333333333	Binding_B
82.9449541284404	67.33333333333333	65.66666666666667	Binding_B
82.9449541284404	78.83333333333333	78	Binding_B
82.9449541284404	77.13333333333334	60	Binding_B
82.9449541284404	86.53333333333333	83.66666666666667	Binding_B
82.9449541284404	40.375	75.66666666666667	Binding_B
82.9449541284404	73.375	78.66666666666667	Binding_B
82.9449541284404	78.53333333333333	73.33333333333333	Binding_B
82.9449541284404	77.46666666666667	66.66666666666667	Binding_B
82.9449541284404	1	33.333333333333336	Binding_B
82.9449541284404	90.5	85.66666666666667	Binding_B
82.9449541284404	99	66.66666666666667	Binding_B
82.9449541284404	45	63.333333333333336	Binding_B
82.9449541284404	20	51.333333333333336	Binding_B
82.9449541284404	16.5	82.66666666666667	Binding_B
82.9449541284404	97.66666666666667	89	Binding_B
82.9449541284404	87.8	94	Binding_B
82.9449541284404	80.2	83.33333333333333	Binding_B
82.9449541284404	84	51	Binding_B
82.9449541284404	73.5	66	Binding_B
82.9449541284404	91	83.33333333333333	Binding_B
82.9449541284404	36.666666666666664	26.666666666666668	Binding_B
82.9449541284404	80	49	Binding_B
82.9449541284404	78	67	Binding_B
82.9449541284404	83	79	Binding_B
82.9449541284404	97.16666666666667	100	Binding_B
82.9449541284404	87.42857142857143	95.33333333333333	Binding_B
82.9449541284404	73	77	Binding_B
82.9449541284404	54.333333333333336	61.333333333333336	Binding_B
82.9449541284404	82	79.66666666666667	Binding_B
82.9449541284404	62.142857142857146	54	Binding_B
82.9449541284404	45	43	Binding_B
82.9449541284404	76.9375	69	Binding_B
82.9449541284404	91.83333333333333	89.66666666666667	Binding_B
82.9449541284404	79.6	77.66666666666667	Binding_B
82.9449541284404	68.8	66.66666666666667	Binding_B
82.9449541284404	23.666666666666668	43.666666666666664	Binding_B
82.9449541284404	96.5	90.33333333333333	Binding_B
82.9449541284404	88.11111111111111	100	Binding_B
82.9449541284404	57.8	70.66666666666667	Binding_B
83.1376146788991	64.4	85	Binding_B
83.1376146788991	100	73.33333333333333	Binding_B
83.1376146788991	94.15384615384616	82	Binding_B
83.1376146788991	100	50.666666666666664	Binding_B
83.1376146788991	52.333333333333336	53.666666666666664	Binding_B
83.1376146788991	100	71	Binding_B
83.1376146788991	100	53.333333333333336	Binding_B
83.1376146788991	100	74.66666666666667	Binding_B
83.1376146788991	87.66666666666667	69.66666666666667	Binding_B
83.1376146788991	61.666666666666664	27.666666666666668	Binding_B
83.1376146788991	92.5	73.33333333333333	Binding_B
83.1376146788991	86	90	Binding_B
83.1376146788991	95	86.66666666666667	Binding_B
83.1376146788991	94	63.333333333333336	Binding_B
83.1376146788991	90	89.33333333333333	Binding_B
83.1376146788991	100	66.33333333333333	Binding_B
83.1376146788991	100	95	Binding_B
83.1376146788991	99.5	97.33333333333333	Binding_B
83.1376146788991	69	62.666666666666664	Binding_B
83.1376146788991	43.06666666666667	37	Binding_B
83.1376146788991	71.2	68.66666666666667	Binding_B
83.1376146788991	77.14285714285714	80.33333333333333	Binding_B
83.1376146788991	67.33333333333333	65.66666666666667	Binding_B
83.1376146788991	77.13333333333334	60	Binding_B
83.1376146788991	86.53333333333333	83.66666666666667	Binding_B
83.1376146788991	100	71.33333333333333	Binding_B
83.1376146788991	40.375	75.66666666666667	Binding_B
83.1376146788991	87.66666666666667	61.666666666666664	Binding_B
83.1376146788991	78.53333333333333	73.33333333333333	Binding_B
83.1376146788991	77.46666666666667	66.66666666666667	Binding_B
83.1376146788991	52	71.33333333333333	Binding_B
83.1376146788991	73.6	69	Binding_B
83.1376146788991	62.46666666666667	59.666666666666664	Binding_B
83.1376146788991	86.75	94.66666666666667	Binding_B
83.1376146788991	90.16666666666667	78.33333333333333	Binding_B
83.1376146788991	51	58.333333333333336	Binding_B
83.1376146788991	84.16666666666667	71	Binding_B
83.1376146788991	77.5	79.66666666666667	Binding_B
83.1376146788991	81.66666666666667	86	Binding_B
83.1376146788991	92.33333333333333	86.66666666666667	Binding_B
83.1376146788991	100	90	Binding_B
83.1376146788991	100	93.33333333333333	Binding_B
83.1376146788991	100	89.33333333333333	Binding_B
83.1376146788991	100	100	Binding_B
83.1376146788991	89	72.33333333333333	Binding_B
83.1376146788991	100	37.333333333333336	Binding_B
83.1376146788991	78	92	Binding_B
83.1376146788991	65	84.66666666666667	Binding_B
83.1376146788991	56.2	60.333333333333336	Binding_B
83.1376146788991	100	97	Binding_B
83.1376146788991	100	66.5	Binding_B
83.1376146788991	100	93.33333333333333	Binding_B
83.1376146788991	100	94.33333333333333	Binding_B
83.1376146788991	100	90	Binding_B
83.1376146788991	100	86	Binding_B
83.1376146788991	100	77.66666666666667	Binding_B
83.1376146788991	100	97	Binding_B
83.1376146788991	100	62	Binding_B
83.1376146788991	100	100	Binding_B
83.1376146788991	80	83.33333333333333	Binding_B
83.1376146788991	100	96	Binding_B
83.1376146788991	100	85.33333333333333	Binding_B
83.1376146788991	100	81	Binding_B
83.1376146788991	100	93	Binding_B
83.1376146788991	88.5	79	Binding_B
83.1376146788991	100	88.33333333333333	Binding_B
83.1376146788991	87.5	83.33333333333333	Binding_B
83.1376146788991	94.41666666666667	97.66666666666667	Binding_B
83.1376146788991	100	88.33333333333333	Binding_B
83.1376146788991	95.5	69.66666666666667	Binding_B
83.1376146788991	100	80	Binding_B
83.1376146788991	100	96.66666666666667	Binding_B
83.1376146788991	83.5	63.666666666666664	Binding_B
83.1376146788991	63.5	41.666666666666664	Binding_B
83.1376146788991	100	79.33333333333333	Binding_B
83.1376146788991	100	92.66666666666667	Binding_B
83.1376146788991	97.14285714285714	100	Binding_B
83.1376146788991	81	95.66666666666667	Binding_B
83.1376146788991	100	100	Binding_B
83.1376146788991	83	100	Binding_B
83.1376146788991	84.75	94.33333333333333	Binding_B
83.1376146788991	100	100	Binding_B
83.1376146788991	76.9375	69	Binding_B
83.1376146788991	100	42.666666666666664	Binding_B
83.1376146788991	66.5	69	Binding_B
83.1376146788991	67	54.333333333333336	Binding_B
83.1376146788991	68.8	66.66666666666667	Binding_B
83.1376146788991	78	67	Binding_B
83.1376146788991	97.16666666666667	100	Binding_B
83.1376146788991	100	69.66666666666667	Binding_B
83.1376146788991	89	85	Binding_B
83.1376146788991	100	82	Binding_B
83.1376146788991	94.5	83.33333333333333	Binding_B
83.1376146788991	97	73.33333333333333	Binding_B
83.1376146788991	67	90	Binding_B
83.1376146788991	62.142857142857146	54	Binding_B
83.1376146788991	45	43	Binding_B
83.1376146788991	95.5	70.66666666666667	Binding_B
83.1376146788991	96.5	90.33333333333333	Binding_B
83.1376146788991	95.5	89.66666666666667	Binding_B
83.1376146788991	100	71	Binding_B
83.1376146788991	95	71	Binding_B
83.1376146788991	99.66666666666667	89.66666666666667	Binding_B
83.1376146788991	100	69.33333333333333	Binding_B
83.1376146788991	88.11111111111111	100	Binding_B
83.1376146788991	96.5	70	Binding_B
83.1376146788991	57.8	70.66666666666667	Binding_B
83.1376146788991	94.5	88.66666666666667	Binding_B
83.1376146788991	100	73	Binding_B
83.1376146788991	100	94	Binding_B
83.1376146788991	100	92.33333333333333	Binding_B
83.1376146788991	60	38	Binding_B
83.1376146788991	100	93.33333333333333	Binding_B
83.1376146788991	95	78.66666666666667	Binding_B
83.1376146788991	87	61	Binding_B
83.1376146788991	99	94.66666666666667	Binding_B
83.1376146788991	86.5	29.666666666666668	Binding_B
83.1376146788991	23.666666666666668	43.666666666666664	Binding_B
83.1376146788991	99	96.66666666666667	Binding_B
83.1376146788991	90	90	Binding_B
83.1376146788991	92.2	41	Binding_B
83.1376146788991	100	100	Binding_B
83.1376146788991	92	98.66666666666667	Binding_B
83.1376146788991	52	94.66666666666667	Binding_B
83.1376146788991	100	68.33333333333333	Binding_B
83.1376146788991	48.5	68.33333333333333	Binding_B
83.1376146788991	89	76.66666666666667	Binding_B
83.1376146788991	97	78.66666666666667	Binding_B
83.1376146788991	87.5	86.66666666666667	Binding_B
83.1376146788991	100	92	Binding_B
83.1376146788991	95.6	96	Binding_B
83.1376146788991	95	86.66666666666667	Binding_B
83.1376146788991	100	100	Binding_B
83.1376146788991	100	76.33333333333333	Binding_B
83.1376146788991	100	94.33333333333333	Binding_B
83.1376146788991	100	82.66666666666667	Binding_B
83.1376146788991	85	89.33333333333333	Binding_B
83.1376146788991	100	100	Binding_B
83.1376146788991	86	59.666666666666664	Binding_B
83.1376146788991	58	100	Binding_B
83.1376146788991	100	98	Binding_B
83.1376146788991	98.5	91.66666666666667	Binding_B
83.1376146788991	87.8	94	Binding_B
83.1376146788991	95	61	Binding_B
83.1376146788991	100	87.5	Binding_B
83.1376146788991	100	100	Binding_B
83.1376146788991	80.2	83.33333333333333	Binding_B
83.1376146788991	92.5	86.66666666666667	Binding_B
83.1376146788991	100	82	Binding_B
83.1376146788991	100	100	Binding_B
83.1376146788991	100	93.33333333333333	Binding_B
83.1376146788991	80	87	Binding_B
83.1376146788991	100	100	Binding_B
83.1376146788991	100	98.66666666666667	Binding_B
83.1376146788991	100	63.333333333333336	Binding_B
83.1376146788991	96	57.333333333333336	Binding_B
83.1376146788991	100	47.666666666666664	Binding_B
83.1376146788991	91.75	96.66666666666667	Binding_B
83.1376146788991	97.66666666666667	81.66666666666667	Binding_B
83.1376146788991	89.5	84	Binding_B
83.1376146788991	100	94.33333333333333	Binding_B
83.1376146788991	100	85.66666666666667	Binding_B
83.1376146788991	95	83.33333333333333	Binding_B
83.1376146788991	100	99.33333333333333	Binding_B
83.1376146788991	100	99.33333333333333	Binding_B
83.1376146788991	69.5	80.33333333333333	Binding_B
83.1376146788991	66	86.33333333333333	Binding_B
83.1376146788991	100	91.66666666666667	Binding_B
83.1376146788991	100	39.333333333333336	Binding_B
83.1376146788991	100	90	Binding_B
83.1376146788991	87	84.66666666666667	Binding_B
83.1376146788991	88.75	100	Binding_B
83.1376146788991	95	93.33333333333333	Binding_B
83.1376146788991	100	62.333333333333336	Binding_B
83.1376146788991	78	80.66666666666667	Binding_B
83.1376146788991	77	63	Binding_B
83.1376146788991	85	81	Binding_B
83.1376146788991	100	100	Binding_B
83.1376146788991	100	84.33333333333333	Binding_B
83.1376146788991	68.5	68.66666666666667	Binding_B
83.1376146788991	100	66.33333333333333	Binding_B
83.1376146788991	82	74	Binding_B
83.1376146788991	100	100	Binding_B
83.1376146788991	96	NA	Binding_B
83.1376146788991	90	71.66666666666667	Binding_B
83.1376146788991	100	95.33333333333333	Binding_B
83.1376146788991	100	67	Binding_B
83.1376146788991	100	80.66666666666667	Binding_B
41.5648148148148	87.66666666666667	69.66666666666667	Binding_B
41.5648148148148	94.15384615384616	82	Binding_B
41.5648148148148	71.2	68.66666666666667	Binding_B
41.5648148148148	65.88888888888889	78.66666666666667	Binding_B
41.5648148148148	88.57142857142857	80.66666666666667	Binding_B
41.5648148148148	43.06666666666667	37	Binding_B
41.5648148148148	40.375	75.66666666666667	Binding_B
41.5648148148148	77.14285714285714	80.33333333333333	Binding_B
41.5648148148148	77.13333333333334	60	Binding_B
41.5648148148148	86.53333333333333	83.66666666666667	Binding_B
41.5648148148148	73.6	69	Binding_B
41.5648148148148	62.46666666666667	59.666666666666664	Binding_B
41.5648148148148	84.16666666666667	71	Binding_B
41.5648148148148	90.22222222222223	95.66666666666667	Binding_B
41.5648148148148	76.9375	69	Binding_B
41.5648148148148	68.8	66.66666666666667	Binding_B
41.5648148148148	75.28571428571429	54.666666666666664	Binding_B
41.5648148148148	45	43	Binding_B
41.5648148148148	96.5	90.33333333333333	Binding_B
41.5648148148148	23.666666666666668	43.666666666666664	Binding_B
41.5648148148148	73.375	78.66666666666667	Binding_B
41.5648148148148	78.53333333333333	73.33333333333333	Binding_B
41.5648148148148	77.46666666666667	66.66666666666667	Binding_B
41.5648148148148	72	NA	Binding_B
41.5648148148148	80.2	83.33333333333333	Binding_B
41.5648148148148	62.333333333333336	100	Binding_B
36.7809523809524	69.16666666666667	73.33333333333333	Binding_B
36.7809523809524	56.2	60.333333333333336	Binding_B
36.7809523809524	76.9375	69	Binding_B
36.7809523809524	47.5	57	Binding_B
36.7809523809524	94.41666666666667	97.66666666666667	Binding_B
36.7809523809524	85.4	82.66666666666667	Binding_B
36.7809523809524	68.8	66.66666666666667	Binding_B
36.7809523809524	78	67	Binding_B
36.7809523809524	26	29.333333333333332	Binding_B
36.7809523809524	79.6	77.66666666666667	Binding_B
36.7809523809524	52.75	58.666666666666664	Binding_B
36.7809523809524	0	61.666666666666664	Binding_B
36.7809523809524	80.2	83.33333333333333	Binding_B
36.7809523809524	0	83.33333333333333	Binding_B
36.7809523809524	71.2	68.66666666666667	Binding_B
36.7809523809524	77.13333333333334	60	Binding_B
36.7809523809524	86.53333333333333	83.66666666666667	Binding_B
36.7809523809524	40.375	75.66666666666667	Binding_B
36.7809523809524	78.53333333333333	73.33333333333333	Binding_B
36.7809523809524	77.46666666666667	66.66666666666667	Binding_B
36.7809523809524	60.5	76	Binding_B
36.7809523809524	67	81.33333333333333	Binding_B
36.7809523809524	96.5	90.33333333333333	Binding_B
36.7809523809524	94.15384615384616	82	Binding_B
36.7809523809524	87.66666666666667	69.66666666666667	Binding_B
36.7809523809524	77.44444444444444	58.666666666666664	Binding_B
36.7809523809524	43.06666666666667	37	Binding_B
36.7809523809524	62.46666666666667	59.666666666666664	Binding_B
36.7809523809524	84.16666666666667	71	Binding_B
36.7809523809524	81.66666666666667	86	Binding_B
36.7809523809524	73.6	69	Binding_B
47.5046728971963	72	NA	Binding_B
47.5046728971963	64.4	85	Binding_B
47.5046728971963	94.15384615384616	82	Binding_B
47.5046728971963	54	80.66666666666667	Binding_B
47.5046728971963	49	92.33333333333333	Binding_B
47.5046728971963	4	43.333333333333336	Binding_B
47.5046728971963	90	83.33333333333333	Binding_B
47.5046728971963	86.5	96.66666666666667	Binding_B
47.5046728971963	78.53333333333333	73.33333333333333	Binding_B
47.5046728971963	77.46666666666667	66.66666666666667	Binding_B
47.5046728971963	73.6	69	Binding_B
47.5046728971963	62.46666666666667	59.666666666666664	Binding_B
47.5046728971963	84.16666666666667	71	Binding_B
47.5046728971963	7	71	Binding_B
47.5046728971963	69.16666666666667	73.33333333333333	Binding_B
47.5046728971963	45	42	Binding_B
47.5046728971963	35	62.666666666666664	Binding_B
47.5046728971963	37	83	Binding_B
47.5046728971963	72.5	76.66666666666667	Binding_B
47.5046728971963	50	70	Binding_B
47.5046728971963	70	85	Binding_B
47.5046728971963	6	12.666666666666666	Binding_B
47.5046728971963	57	70	Binding_B
47.5046728971963	46	84	Binding_B
47.5046728971963	90	75	Binding_B
47.5046728971963	55.75	92.66666666666667	Binding_B
47.5046728971963	81	78.66666666666667	Binding_B
47.5046728971963	90.22222222222223	95.66666666666667	Binding_B
47.5046728971963	94.41666666666667	97.66666666666667	Binding_B
47.5046728971963	47.25	84.66666666666667	Binding_B
47.5046728971963	75	83.33333333333333	Binding_B
47.5046728971963	59.333333333333336	84.66666666666667	Binding_B
47.5046728971963	46	88.33333333333333	Binding_B
47.5046728971963	95.71428571428571	82	Binding_B
47.5046728971963	76.9375	69	Binding_B
47.5046728971963	27	76	Binding_B
47.5046728971963	68.8	66.66666666666667	Binding_B
47.5046728971963	67	81.33333333333333	Binding_B
47.5046728971963	60	96.66666666666667	Binding_B
47.5046728971963	5	78.66666666666667	Binding_B
47.5046728971963	54.333333333333336	61.333333333333336	Binding_B
47.5046728971963	16	81.66666666666667	Binding_B
47.5046728971963	96.5	90.33333333333333	Binding_B
47.5046728971963	50	48.333333333333336	Binding_B
47.5046728971963	52.75	58.666666666666664	Binding_B
47.5046728971963	88.11111111111111	100	Binding_B
47.5046728971963	1	70.33333333333333	Binding_B
47.5046728971963	11	65.66666666666667	Binding_B
47.5046728971963	3	99	Binding_B
47.5046728971963	80.2	83.33333333333333	Binding_B
47.5046728971963	50.5	70.66666666666667	Binding_B
47.5046728971963	18	69.33333333333333	Binding_B
47.5046728971963	43	8.333333333333334	Binding_B
47.5046728971963	46	57	Binding_B
47.5046728971963	62.333333333333336	100	Binding_B
47.5046728971963	0	83.33333333333333	Binding_B
47.5046728971963	43.06666666666667	37	Binding_B
47.5046728971963	71.2	68.66666666666667	Binding_B
47.5046728971963	87.66666666666667	69.66666666666667	Binding_B
47.5046728971963	10	49	Binding_B
47.5046728971963	0	71	Binding_B
47.5046728971963	0	100	Binding_B
47.5046728971963	68	65.33333333333333	Binding_B
47.5046728971963	65.88888888888889	78.66666666666667	Binding_B
47.5046728971963	17	83.33333333333333	Binding_B
47.5046728971963	84.66666666666667	78.66666666666667	Binding_B
47.5046728971963	77.44444444444444	58.666666666666664	Binding_B
47.5046728971963	88.57142857142857	80.66666666666667	Binding_B
47.5046728971963	61	59.333333333333336	Binding_B
47.5046728971963	72	72	Binding_B
47.5046728971963	40.375	75.66666666666667	Binding_B
47.5046728971963	77.13333333333334	60	Binding_B
47.5046728971963	86.53333333333333	83.66666666666667	Binding_B
55.5963302752294	94.15384615384616	82	Binding_B
55.5963302752294	87.66666666666667	69.66666666666667	Binding_B
55.5963302752294	90	89.33333333333333	Binding_B
55.5963302752294	77.44444444444444	58.666666666666664	Binding_B
55.5963302752294	88.57142857142857	80.66666666666667	Binding_B
55.5963302752294	78	76.33333333333333	Binding_B
55.5963302752294	43.06666666666667	37	Binding_B
55.5963302752294	71.2	68.66666666666667	Binding_B
55.5963302752294	77.13333333333334	60	Binding_B
55.5963302752294	86.53333333333333	83.66666666666667	Binding_B
55.5963302752294	40.375	75.66666666666667	Binding_B
55.5963302752294	53.75	31.666666666666668	Binding_B
55.5963302752294	82.5	83.33333333333333	Binding_B
55.5963302752294	65.88888888888889	78.66666666666667	Binding_B
55.5963302752294	61.666666666666664	27.666666666666668	Binding_B
55.5963302752294	76	69.66666666666667	Binding_B
55.5963302752294	68.8	66.66666666666667	Binding_B
55.5963302752294	78	67	Binding_B
55.5963302752294	87.42857142857143	95.33333333333333	Binding_B
55.5963302752294	52	66	Binding_B
55.5963302752294	93.28571428571429	78.66666666666667	Binding_B
55.5963302752294	96.5	90.33333333333333	Binding_B
55.5963302752294	88.11111111111111	100	Binding_B
55.5963302752294	81.33333333333333	80.33333333333333	Binding_B
55.5963302752294	92.2	41	Binding_B
55.5963302752294	71	67.66666666666667	Binding_B
55.5963302752294	78	70.66666666666667	Binding_B
55.5963302752294	100	83	Binding_B
55.5963302752294	45	63.333333333333336	Binding_B
55.5963302752294	85	89.33333333333333	Binding_B
55.5963302752294	80	48.333333333333336	Binding_B
55.5963302752294	97.66666666666667	89	Binding_B
55.5963302752294	100	87.66666666666667	Binding_B
55.5963302752294	87.8	94	Binding_B
55.5963302752294	90	58	Binding_B
55.5963302752294	80.2	83.33333333333333	Binding_B
55.5963302752294	38	90	Binding_B
55.5963302752294	96	57.333333333333336	Binding_B
[truncated: 3,489 more rows]
