# Supplementary material for: Binding moral values gain importance in the presence of close others
Source: Nat Commun. 2021 May 11;12:2718. doi: 10.1038/s41467-021-22566-6 (PMC8113481; doi:10.1038/s41467-021-22566-6)
Supplement: Supplementary file 4 — Source Data [file 41467_2021_22566_MOESM4_ESM.zip › Source Data/Figure 1A Source Data OSF 3.csv]

Person	EstimatedMoralImportance	Closeness	n
Acquaintance	79.4840004728568	33.956989247311824	43
Alone	77.507388225929	0	806
BestFriend	83.52006915625476	80.3936170212766	19
Brother	81.72015085277745	73.2127659574468	28
Child	79.93571823283705	87.50549450549451	215
Client	79.18008533767008	32.787234042553195	13
Colleague_Classmate	78.84672232415765	44.61290322580645	138
ExtendedFamily	80.43994751676853	56.92553191489362	62
Father	81.86689560960303	75.72340425531915	50
Friend	80.43497219727395	70.86170212765957	68
Mother	82.46485199640645	86.61702127659575	84
RomanticPartner	80.59942300380845	89.79787234042553	316
Sister	81.0051140535359	75.47872340425532	31
Stranger	79.44575012039022	11.76595744680851	78
