# Supplementary material for: Binding moral values gain importance in the presence of close others
Source: Nat Commun. 2021 May 11;12:2718. doi: 10.1038/s41467-021-22566-6 (PMC8113481; doi:10.1038/s41467-021-22566-6)
Supplement: Supplementary file 4 — Source Data [file 41467_2021_22566_MOESM4_ESM.zip › Source Data/Figure 4C Source Data OSF 3.csv]

foundation	importance	condition.f
bind	46.33333333	partner
indiv	91.5	partner
bind	49.66666667	stranger
indiv	46.5	stranger
bind	100	partner
indiv	100	partner
bind	74.33333333	stranger
indiv	100	stranger
bind	33.33333333	partner
indiv	62.5	partner
bind	50.33333333	partner
indiv	93.5	partner
bind	51.66666667	stranger
indiv	70	stranger
bind	12	stranger
indiv	29	stranger
bind	85.33333333	stranger
indiv	82.5	stranger
bind	90	partner
indiv	93	partner
bind	40.33333333	partner
indiv	58	partner
bind	47.33333333	stranger
indiv	72.5	stranger
bind	56.66666667	stranger
indiv	85.5	stranger
bind	100	stranger
indiv	100	stranger
bind	28	partner
indiv	85	partner
bind	83.33333333	partner
indiv	100	partner
bind	39.66666667	stranger
indiv	75.5	stranger
indiv	85.5	partner
bind	100	stranger
indiv	100	stranger
bind	90.66666667	partner
indiv	89	partner
bind	82.66666667	stranger
indiv	75	stranger
bind	74.33333333	stranger
indiv	90	stranger
bind	100	stranger
indiv	100	stranger
bind	73.33333333	stranger
indiv	90	stranger
bind	100	stranger
indiv	100	stranger
bind	50	partner
indiv	51	partner
bind	53.33333333	stranger
indiv	100	stranger
bind	68.66666667	partner
indiv	97	partner
bind	87.66666667	partner
indiv	89.5	partner
bind	77.66666667	partner
indiv	100	partner
bind	86	stranger
indiv	77.5	stranger
bind	68.66666667	stranger
indiv	91.5	stranger
bind	28.33333333	stranger
indiv	75	stranger
bind	66.66666667	partner
indiv	85	partner
bind	79.33333333	partner
indiv	100	partner
bind	52.33333333	stranger
indiv	55	stranger
bind	72	partner
indiv	96	partner
bind	100	stranger
indiv	97.5	stranger
bind	21	partner
indiv	10.5	partner
bind	63.33333333	partner
indiv	82.5	partner
bind	73.33333333	stranger
indiv	80	stranger
bind	90	partner
indiv	95	partner
bind	76.33333333	stranger
indiv	91	stranger
bind	57	partner
indiv	90.5	partner
bind	86.33333333	partner
indiv	95	partner
bind	72.33333333	stranger
indiv	85.5	stranger
bind	60.33333333	partner
indiv	88	partner
bind	56	stranger
indiv	59	stranger
bind	70	partner
indiv	49.5	partner
bind	75	partner
indiv	100	partner
bind	59	partner
indiv	70	partner
bind	84	stranger
indiv	100	stranger
bind	37	stranger
indiv	55.5	stranger
bind	80	stranger
indiv	80	stranger
bind	93.33333333	partner
indiv	95	partner
bind	60.66666667	partner
indiv	63.5	partner
bind	46	stranger
indiv	73.5	stranger
bind	91.66666667	stranger
indiv	77.5	stranger
bind	100	partner
indiv	95	partner
bind	90	partner
indiv	96	partner
bind	58.66666667	stranger
indiv	86	stranger
bind	41	stranger
indiv	90.5	stranger
bind	36.66666667	stranger
indiv	70	stranger
bind	100	partner
indiv	100	partner
bind	77.66666667	stranger
indiv	88.5	stranger
bind	96	partner
indiv	95.5	partner
bind	88.33333333	stranger
indiv	75	stranger
bind	55	partner
indiv	87.5	partner
bind	51.66666667	partner
indiv	90	partner
bind	97.66666667	stranger
indiv	98.5	stranger
bind	97.33333333	partner
indiv	91	partner
bind	100	partner
indiv	100	partner
bind	75.33333333	stranger
indiv	80	stranger
bind	70	stranger
indiv	90	stranger
bind	48.66666667	stranger
indiv	74	stranger
bind	80	stranger
indiv	66.5	stranger
bind	94.66666667	partner
indiv	95	partner
bind	92.66666667	stranger
indiv	88	stranger
bind	72	stranger
indiv	67	stranger
bind	58.66666667	stranger
indiv	72	stranger
bind	79	stranger
indiv	80.5	stranger
bind	49.33333333	stranger
indiv	89	stranger
bind	60	stranger
indiv	62.5	stranger
bind	85	partner
indiv	93	partner
bind	94	stranger
indiv	98	stranger
bind	82	stranger
indiv	95.5	stranger
bind	64	partner
indiv	85.5	partner
bind	65	stranger
indiv	77.5	stranger
bind	52.66666667	partner
indiv	85	partner
bind	50	stranger
indiv	85	stranger
bind	85	partner
indiv	95	partner
bind	5	stranger
indiv	40	stranger
bind	59	stranger
indiv	74	stranger
bind	95.33333333	partner
indiv	94	partner
bind	100	partner
indiv	100	partner
bind	63.33333333	stranger
indiv	75	stranger
bind	60.66666667	partner
indiv	69.5	partner
bind	76	partner
indiv	59.5	partner
bind	42.33333333	stranger
indiv	66	stranger
bind	26	stranger
indiv	26	stranger
bind	50	stranger
indiv	100	stranger
bind	61.33333333	stranger
indiv	73	stranger
bind	82	partner
indiv	82	partner
bind	72.66666667	partner
indiv	92.5	partner
bind	98.66666667	partner
indiv	99.5	partner
bind	83.33333333	stranger
indiv	100	stranger
bind	71.66666667	stranger
indiv	92.5	stranger
bind	95.66666667	partner
indiv	76.5	partner
bind	100	partner
indiv	100	partner
bind	29	stranger
indiv	46.5	stranger
bind	92.33333333	partner
indiv	94	partner
bind	46.33333333	partner
indiv	100	partner
bind	49.33333333	stranger
indiv	76.5	stranger
bind	100	partner
indiv	100	partner
bind	79.66666667	stranger
indiv	98	stranger
bind	73.33333333	partner
indiv	85	partner
bind	44.66666667	stranger
indiv	70	stranger
bind	100	partner
indiv	100	partner
bind	73	partner
indiv	87.5	partner
bind	61.66666667	stranger
indiv	90	stranger
bind	45	partner
indiv	86	partner
bind	67	stranger
indiv	91	stranger
bind	83.66666667	stranger
indiv	100	stranger
bind	95.33333333	stranger
indiv	93	stranger
bind	78.66666667	partner
indiv	99	partner
bind	78	stranger
indiv	99.5	stranger
bind	96	partner
indiv	93.5	partner
bind	52	stranger
indiv	73	stranger
bind	65.66666667	partner
indiv	77.5	partner
bind	81.66666667	partner
indiv	95	partner
bind	64.66666667	partner
indiv	84.5	partner
bind	63.33333333	partner
indiv	77	partner
bind	82	partner
indiv	99.5	partner
bind	59	stranger
indiv	76	stranger
bind	57.33333333	stranger
indiv	60.5	stranger
bind	89.66666667	stranger
indiv	87.5	stranger
bind	83	stranger
indiv	85.5	stranger
bind	54.33333333	partner
indiv	94	partner
bind	70	stranger
indiv	100	stranger
bind	96	stranger
indiv	98	stranger
bind	76	partner
indiv	92.5	partner
bind	86	stranger
indiv	100	stranger
bind	80	partner
indiv	98.5	partner
bind	50.33333333	stranger
indiv	90	stranger
bind	72.33333333	stranger
indiv	92.5	stranger
bind	72.66666667	partner
indiv	81.5	partner
bind	82.33333333	partner
indiv	92.5	partner
bind	50	stranger
indiv	44	stranger
bind	87.66666667	partner
indiv	92.5	partner
bind	82.33333333	stranger
indiv	81	stranger
bind	59	partner
indiv	70	partner
bind	57.33333333	stranger
indiv	83	stranger
bind	44	partner
indiv	77.5	partner
bind	100	partner
indiv	100	partner
bind	73.33333333	stranger
indiv	100	stranger
bind	48.33333333	stranger
indiv	93.5	stranger
bind	71	partner
indiv	100	partner
bind	83	partner
indiv	94.5	partner
bind	64	stranger
indiv	80.5	stranger
bind	76.66666667	stranger
indiv	100	stranger
bind	92	partner
indiv	100	partner
bind	30	stranger
indiv	80	stranger
bind	54	partner
indiv	100	partner
bind	58.33333333	stranger
indiv	80	stranger
bind	41.66666667	stranger
indiv	75	stranger
bind	90.66666667	stranger
indiv	100	stranger
bind	100	partner
indiv	100	partner
bind	67	stranger
indiv	72	stranger
bind	54	stranger
indiv	61.5	stranger
bind	43.33333333	stranger
indiv	78	stranger
bind	71.66666667	partner
indiv	78	partner
bind	60	stranger
indiv	94.5	stranger
bind	48.33333333	stranger
indiv	53	stranger
bind	46.66666667	stranger
indiv	49	stranger
bind	34.66666667	stranger
indiv	86	stranger
bind	42.33333333	stranger
indiv	72.5	stranger
bind	64	stranger
indiv	74	stranger
bind	56.66666667	stranger
indiv	97.5	stranger
bind	70.33333333	partner
indiv	75	partner
bind	97	partner
indiv	97	partner
bind	68.66666667	stranger
indiv	85	stranger
bind	68.66666667	stranger
indiv	57	stranger
bind	92	partner
indiv	100	partner
bind	79.33333333	partner
indiv	92.5	partner
bind	64.33333333	stranger
indiv	71	stranger
bind	65	stranger
indiv	75	stranger
bind	66.66666667	partner
indiv	100	partner
bind	36.66666667	stranger
indiv	90	stranger
bind	53.33333333	partner
indiv	77.5	partner
bind	63.33333333	partner
indiv	92.5	partner
bind	71	stranger
indiv	58	stranger
bind	80	partner
indiv	100	partner
bind	89.66666667	stranger
indiv	100	stranger
bind	43.66666667	stranger
indiv	90	stranger
bind	56.33333333	partner
indiv	81	partner
bind	46.66666667	stranger
indiv	87.5	stranger
bind	78	stranger
indiv	100	stranger
bind	62.66666667	partner
indiv	60	partner
bind	46.66666667	stranger
indiv	100	stranger
bind	100	partner
indiv	100	partner
bind	69.66666667	partner
indiv	96	partner
bind	51.66666667	partner
indiv	65	partner
indiv	75	partner
bind	100	stranger
indiv	100	stranger
bind	65.33333333	partner
indiv	62	partner
bind	60.33333333	stranger
indiv	75	stranger
bind	77.66666667	partner
indiv	83	partner
bind	92.33333333	stranger
indiv	97.5	stranger
bind	75	stranger
bind	68	partner
indiv	83.5	partner
bind	83	stranger
indiv	95	stranger
bind	53.33333333	partner
indiv	50	partner
bind	89.33333333	partner
indiv	94.5	partner
bind	86.33333333	stranger
indiv	99.5	stranger
bind	79.66666667	stranger
indiv	81.5	stranger
bind	36.66666667	partner
indiv	72.5	partner
bind	69.33333333	partner
indiv	84	partner
bind	80	stranger
indiv	97.5	stranger
bind	55	stranger
indiv	75	stranger
bind	29.33333333	stranger
indiv	50	stranger
bind	73.33333333	stranger
indiv	100	stranger
bind	100	stranger
indiv	100	stranger
bind	81	partner
indiv	100	partner
bind	68	partner
indiv	90	partner
bind	33.33333333	partner
indiv	50	partner
bind	79.66666667	partner
indiv	80.5	partner
bind	69.33333333	partner
indiv	92.5	partner
bind	83.33333333	partner
indiv	100	partner
bind	52.66666667	stranger
indiv	85.5	stranger
bind	100	partner
indiv	100	partner
bind	50	stranger
indiv	95	stranger
bind	89.33333333	partner
indiv	94.5	partner
bind	73.33333333	partner
indiv	73.5	partner
bind	40.33333333	stranger
indiv	63.5	stranger
bind	97.33333333	stranger
indiv	100	stranger
bind	83.33333333	partner
indiv	87.5	partner
bind	63	stranger
indiv	70	stranger
bind	91	partner
indiv	95	partner
bind	73.66666667	stranger
indiv	100	stranger
bind	52	partner
indiv	61	partner
bind	87.33333333	partner
indiv	91	partner
bind	55.66666667	partner
indiv	80	partner
bind	57.66666667	partner
indiv	82.5	partner
bind	62.33333333	partner
indiv	81.5	partner
bind	76.33333333	partner
indiv	81.5	partner
bind	61	stranger
indiv	74.5	stranger
bind	73.66666667	partner
indiv	80	partner
bind	49.66666667	stranger
indiv	100	stranger
bind	67.33333333	stranger
indiv	72.5	stranger
bind	71.66666667	partner
indiv	90.5	partner
bind	60	partner
indiv	94.5	partner
bind	60	stranger
indiv	91	stranger
bind	76.66666667	stranger
indiv	85	stranger
bind	69	partner
indiv	98.5	partner
bind	90	partner
indiv	90	partner
bind	89.66666667	stranger
indiv	100	stranger
bind	61.66666667	stranger
indiv	91	stranger
bind	77.66666667	partner
indiv	89	partner
bind	63	stranger
indiv	77	stranger
bind	36.66666667	stranger
indiv	71	stranger
bind	66.66666667	stranger
indiv	100	stranger
bind	73	stranger
indiv	76	stranger
bind	46	partner
indiv	85	partner
bind	24.33333333	stranger
indiv	95.5	stranger
bind	100	partner
indiv	100	partner
bind	93.33333333	stranger
indiv	100	stranger
bind	37	stranger
indiv	100	stranger
bind	76.33333333	stranger
indiv	88.5	stranger
bind	84	partner
indiv	95.5	partner
bind	100	partner
indiv	100	partner
bind	66.66666667	stranger
indiv	75	stranger
bind	23.33333333	stranger
indiv	3.5	stranger
bind	54.66666667	partner
indiv	67	partner
bind	56.33333333	stranger
indiv	92	stranger
bind	48.33333333	stranger
indiv	92.5	stranger
bind	99.66666667	partner
indiv	100	partner
bind	65.66666667	partner
indiv	73	partner
bind	25.33333333	partner
indiv	83	partner
bind	67.66666667	stranger
indiv	64	stranger
bind	100	partner
indiv	100	partner
bind	49	stranger
indiv	55.5	stranger
bind	26.66666667	stranger
indiv	46	stranger
bind	77.66666667	partner
indiv	100	partner
bind	50.66666667	stranger
indiv	100	stranger
bind	53.66666667	stranger
indiv	61	stranger
bind	41.66666667	partner
indiv	75	partner
bind	82.33333333	partner
indiv	78.5	partner
bind	76.33333333	stranger
indiv	71.5	stranger
bind	100	partner
indiv	100	partner
bind	87.33333333	partner
indiv	88.5	partner
bind	67	stranger
indiv	83.5	stranger
bind	56.33333333	partner
indiv	80.5	partner
bind	57.66666667	stranger
indiv	83	stranger
bind	87.33333333	partner
indiv	90.5	partner
bind	81.33333333	stranger
indiv	100	stranger
bind	90.33333333	partner
indiv	92.5	partner
bind	100	stranger
indiv	100	stranger
bind	80.66666667	stranger
indiv	90	stranger
bind	62.33333333	stranger
indiv	100	stranger
bind	54	stranger
indiv	84.5	stranger
bind	82.66666667	partner
indiv	95.5	partner
bind	41.33333333	stranger
indiv	48	stranger
bind	100	stranger
indiv	100	stranger
bind	65.33333333	partner
indiv	58	partner
bind	81.66666667	partner
indiv	75	partner
bind	87	partner
indiv	60	partner
bind	84.33333333	stranger
indiv	95	stranger
bind	48.33333333	stranger
indiv	84	stranger
bind	32.33333333	stranger
indiv	47	stranger
bind	88.66666667	partner
indiv	46	partner
bind	78.33333333	partner
indiv	85	partner
bind	78.33333333	partner
indiv	75.5	partner
bind	74.66666667	partner
indiv	92.5	partner
bind	76.66666667	partner
indiv	86.5	partner
bind	36.66666667	partner
indiv	63.5	partner
bind	83.33333333	partner
indiv	77	partner
bind	85	partner
indiv	100	partner
bind	33.33333333	stranger
indiv	88.5	stranger
bind	91.66666667	stranger
indiv	97.5	stranger
bind	55	partner
indiv	77.5	partner
bind	91	partner
indiv	99.5	partner
bind	80.33333333	partner
indiv	30	partner
indiv	100	partner
bind	76	partner
indiv	89.5	partner
bind	92.33333333	partner
indiv	91	partner
bind	100	partner
indiv	100	partner
bind	74.66666667	stranger
indiv	99	stranger
bind	60	stranger
indiv	91	stranger
bind	63.66666667	stranger
indiv	31	stranger
bind	61.66666667	partner
indiv	66	partner
bind	64.66666667	partner
indiv	76.5	partner
bind	81.66666667	stranger
indiv	100	stranger
bind	34.66666667	stranger
indiv	89	stranger
bind	45	stranger
indiv	80	stranger
bind	68.66666667	stranger
indiv	80.5	stranger
bind	30	stranger
indiv	65	stranger
bind	46.66666667	stranger
indiv	75	stranger
bind	90	partner
indiv	100	partner
bind	94.33333333	stranger
indiv	100	stranger
bind	36.33333333	stranger
indiv	25.5	stranger
bind	92	stranger
indiv	100	stranger
bind	53.66666667	partner
indiv	45.5	partner
bind	96.66666667	partner
indiv	97.5	partner
bind	77.66666667	stranger
indiv	82.5	stranger
bind	86.66666667	partner
indiv	100	partner
bind	66.66666667	partner
indiv	100	partner
bind	87	partner
indiv	95	partner
bind	83.33333333	stranger
indiv	100	stranger
bind	86.33333333	partner
indiv	99	partner
bind	35	stranger
indiv	64.5	stranger
bind	34	stranger
indiv	67.5	stranger
bind	84.33333333	partner
indiv	76	partner
bind	60	partner
indiv	75	partner
bind	61	partner
indiv	81.5	partner
bind	69.33333333	stranger
indiv	55.5	stranger
bind	58.66666667	partner
indiv	82	partner
bind	100	partner
indiv	100	partner
bind	87.33333333	partner
indiv	100	partner
bind	75	stranger
indiv	100	stranger
bind	86.33333333	partner
indiv	100	partner
bind	61.33333333	stranger
indiv	95	stranger
bind	35.33333333	stranger
indiv	23	stranger
bind	56.33333333	partner
indiv	96.5	partner
bind	16.66666667	partner
indiv	50	partner
bind	82	partner
indiv	68	partner
bind	51	stranger
indiv	86.5	stranger
bind	62.66666667	partner
indiv	100	partner
bind	46.66666667	partner
indiv	75	partner
bind	52	stranger
indiv	95.5	stranger
bind	50.33333333	stranger
indiv	90	stranger
bind	50	stranger
indiv	67	stranger
bind	73.33333333	partner
indiv	49.5	partner
bind	58.33333333	partner
indiv	64.5	partner
bind	100	partner
indiv	100	partner
bind	53.66666667	stranger
indiv	62	stranger
bind	100	partner
indiv	100	partner
bind	80	partner
indiv	92.5	partner
bind	73.33333333	partner
indiv	85	partner
bind	73.66666667	stranger
indiv	100	stranger
bind	60	stranger
indiv	85	stranger
bind	75.66666667	partner
indiv	90.5	partner
bind	100	partner
indiv	100	partner
bind	79.33333333	partner
indiv	78	partner
bind	83.33333333	stranger
indiv	90	stranger
bind	83.33333333	stranger
indiv	100	stranger
bind	89.33333333	partner
indiv	95	partner
bind	48.33333333	stranger
indiv	79.5	stranger
bind	81.66666667	partner
indiv	91.5	partner
bind	56	stranger
indiv	57.5	stranger
bind	28	partner
indiv	95	partner
bind	100	partner
indiv	100	partner
bind	82.33333333	partner
indiv	100	partner
bind	37	stranger
indiv	68	stranger
bind	86	partner
indiv	96	partner
bind	36.66666667	stranger
indiv	75	stranger
bind	49	partner
indiv	85.5	partner
bind	51.66666667	stranger
indiv	42	stranger
bind	67	stranger
indiv	72	stranger
bind	55	stranger
indiv	51	stranger
bind	66.66666667	stranger
indiv	100	stranger
bind	51.66666667	stranger
indiv	82.5	stranger
bind	43.66666667	partner
indiv	100	partner
bind	51.66666667	partner
bind	93.33333333	partner
indiv	90	partner
bind	53	partner
indiv	70.5	partner
bind	55	partner
indiv	78	partner
bind	86.66666667	partner
indiv	92.5	partner
bind	65	partner
indiv	100	partner
bind	48.33333333	stranger
indiv	82.5	stranger
bind	78	stranger
indiv	83	stranger
bind	58.66666667	partner
indiv	88	partner
bind	90.33333333	partner
indiv	95	partner
bind	29.33333333	partner
indiv	89	partner
bind	74.66666667	stranger
indiv	79	stranger
bind	35.66666667	partner
indiv	66	partner
bind	63.33333333	stranger
indiv	100	stranger
bind	75	stranger
indiv	89.5	stranger
bind	98.66666667	partner
indiv	100	partner
bind	77	stranger
indiv	91.5	stranger
bind	100	stranger
indiv	93	stranger
bind	66.66666667	stranger
indiv	100	stranger
bind	36.66666667	stranger
indiv	50	stranger
bind	66.66666667	stranger
indiv	93.5	stranger
bind	31.66666667	stranger
indiv	87.5	stranger
bind	68.66666667	stranger
indiv	61.5	stranger
bind	22	stranger
indiv	70	stranger
bind	49	stranger
indiv	77.5	stranger
bind	72.66666667	stranger
indiv	76	stranger
bind	56.66666667	partner
indiv	95.5	partner
bind	91	partner
indiv	100	partner
bind	87.66666667	stranger
indiv	100	stranger
bind	76	partner
indiv	75	partner
bind	100	partner
indiv	50	partner
bind	62	partner
indiv	89.5	partner
bind	30	stranger
indiv	52.5	stranger
bind	85.33333333	stranger
indiv	100	stranger
bind	64.33333333	stranger
indiv	64	stranger
bind	97.33333333	partner
indiv	97.5	partner
bind	74.66666667	stranger
indiv	92	stranger
bind	90.33333333	stranger
indiv	92	stranger
bind	64.33333333	stranger
indiv	62.5	stranger
bind	50	stranger
indiv	100	stranger
bind	49	stranger
indiv	85	stranger
bind	53.33333333	stranger
indiv	72.5	stranger
bind	49.66666667	partner
indiv	62	partner
bind	64.33333333	stranger
indiv	71.5	stranger
bind	83.33333333	partner
indiv	95.5	partner
bind	65	stranger
indiv	100	stranger
bind	31.66666667	stranger
indiv	37.5	stranger
bind	67	stranger
indiv	100	stranger
bind	71.66666667	partner
indiv	89.5	partner
bind	53.33333333	stranger
indiv	50	stranger
bind	17.33333333	stranger
indiv	24	stranger
bind	63	stranger
indiv	90.5	stranger
bind	83.33333333	partner
indiv	100	partner
bind	81	partner
indiv	82	partner
bind	64.33333333	stranger
indiv	95	stranger
bind	77.66666667	partner
indiv	89.5	partner
bind	83.66666667	partner
indiv	83.5	partner
bind	28.33333333	stranger
indiv	55	stranger
bind	24.66666667	stranger
indiv	38	stranger
bind	83.33333333	partner
indiv	100	partner
bind	73.33333333	stranger
indiv	100	stranger
bind	55.66666667	partner
indiv	65.5	partner
bind	46	stranger
indiv	98	stranger
bind	49.33333333	stranger
indiv	68	stranger
bind	70.66666667	partner
indiv	88	partner
bind	98.33333333	partner
indiv	100	partner
bind	100	stranger
indiv	100	stranger
bind	61.66666667	stranger
indiv	95	stranger
bind	56.66666667	stranger
indiv	51.5	stranger
bind	91.66666667	partner
indiv	100	partner
bind	70	partner
indiv	65	partner
bind	52	partner
indiv	97	partner
bind	100	partner
indiv	100	partner
bind	83.33333333	partner
indiv	100	partner
bind	39.66666667	stranger
indiv	52.5	stranger
bind	88	partner
indiv	95	partner
bind	63.33333333	stranger
indiv	81	stranger
bind	33.33333333	stranger
indiv	78	stranger
bind	95	partner
indiv	96.5	partner
bind	100	partner
indiv	100	partner
bind	21.66666667	stranger
indiv	33	stranger
bind	74.66666667	stranger
indiv	86	stranger
bind	82.66666667	partner
indiv	92.5	partner
bind	53.33333333	partner
indiv	85.5	partner
bind	64	partner
indiv	78	partner
bind	66.33333333	stranger
indiv	77.5	stranger
bind	58	stranger
indiv	97.5	stranger
bind	37.66666667	stranger
indiv	24.5	stranger
bind	59	stranger
indiv	85	stranger
bind	26.66666667	stranger
indiv	33	stranger
bind	64.33333333	partner
indiv	68.5	partner
bind	51.33333333	stranger
indiv	66	stranger
bind	21.66666667	partner
indiv	4	partner
bind	70	partner
indiv	100	partner
bind	85.33333333	partner
indiv	77.5	partner
bind	88.66666667	stranger
indiv	94.5	stranger
bind	63.33333333	stranger
indiv	95	stranger
bind	100	stranger
indiv	100	stranger
bind	51.33333333	stranger
indiv	76	stranger
bind	79.66666667	stranger
indiv	100	stranger
bind	62.66666667	partner
indiv	74.5	partner
bind	65.66666667	stranger
indiv	73.5	stranger
bind	87	stranger
indiv	96	stranger
bind	82.33333333	stranger
indiv	83	stranger
bind	73.33333333	partner
indiv	84	partner
bind	38.33333333	partner
indiv	72.5	partner
bind	66	stranger
indiv	87.5	stranger
bind	75	stranger
indiv	64.5	stranger
bind	83.33333333	partner
indiv	100	partner
bind	66.66666667	partner
indiv	100	partner
bind	52	stranger
indiv	94.5	stranger
bind	65	partner
indiv	87.5	partner
bind	60.33333333	partner
indiv	95	partner
bind	34.66666667	stranger
indiv	95	stranger
bind	78.66666667	stranger
indiv	100	stranger
bind	85	stranger
indiv	55.5	stranger
bind	91	stranger
indiv	97.5	stranger
indiv	100	stranger
bind	100	partner
indiv	100	partner
bind	80.33333333	partner
indiv	100	partner
bind	84.33333333	stranger
indiv	100	stranger
bind	67.33333333	stranger
indiv	91.5	stranger
bind	100	partner
indiv	100	partner
bind	77.33333333	partner
indiv	100	partner
bind	64.33333333	stranger
indiv	74.5	stranger
bind	70.66666667	partner
indiv	92.5	partner
bind	19.66666667	stranger
indiv	75	stranger
bind	50	partner
indiv	60	partner
bind	63.66666667	stranger
indiv	100	stranger
bind	25.33333333	partner
indiv	66	partner
bind	43.33333333	stranger
indiv	80	stranger
bind	76.66666667	partner
indiv	95	partner
bind	44.66666667	stranger
indiv	100	stranger
bind	75.66666667	partner
indiv	87	partner
bind	73.66666667	stranger
indiv	83.5	stranger
bind	88.66666667	partner
indiv	100	partner
bind	89	partner
indiv	87	partner
bind	41.66666667	stranger
indiv	74.5	stranger
bind	52.66666667	partner
indiv	64.5	partner
bind	83.66666667	partner
indiv	74	partner
bind	100	stranger
indiv	100	stranger
bind	50	partner
indiv	85	partner
bind	49	stranger
indiv	75	stranger
bind	76.66666667	stranger
indiv	85	stranger
bind	96.66666667	partner
indiv	95	partner
bind	53	stranger
indiv	74	stranger
bind	98.33333333	partner
indiv	96.5	partner
bind	74.66666667	partner
indiv	85	partner
bind	92.33333333	partner
indiv	100	partner
bind	35.66666667	stranger
indiv	91.5	stranger
bind	92.33333333	stranger
indiv	88.5	stranger
bind	89.66666667	partner
indiv	100	partner
bind	77.66666667	partner
indiv	81.5	partner
bind	85	stranger
indiv	78.5	stranger
bind	51	partner
indiv	85	partner
bind	61.66666667	partner
indiv	94	partner
bind	51.66666667	partner
indiv	89	partner
bind	75.66666667	stranger
indiv	88	stranger
bind	83.66666667	partner
indiv	100	partner
bind	53.66666667	stranger
indiv	100	stranger
bind	61.66666667	partner
indiv	53.5	partner
bind	51.66666667	partner
indiv	84.5	partner
bind	48	stranger
indiv	62	stranger
bind	100	stranger
indiv	100	stranger
bind	88.33333333	stranger
indiv	100	stranger
bind	48.66666667	stranger
indiv	69.5	stranger
bind	34.33333333	stranger
indiv	61	stranger
bind	60	partner
indiv	95.5	partner
bind	84.33333333	stranger
indiv	99	stranger
bind	92	partner
indiv	82.5	partner
bind	85	partner
indiv	95	partner
bind	58.66666667	partner
indiv	73	partner
bind	74	stranger
indiv	92	stranger
bind	34.66666667	stranger
indiv	58.5	stranger
bind	84.66666667	partner
indiv	84.5	partner
bind	100	partner
indiv	100	partner
bind	78.33333333	partner
indiv	82.5	partner
bind	100	partner
indiv	76	partner
bind	100	partner
indiv	100	partner
bind	41.66666667	partner
indiv	49.5	partner
bind	66.66666667	partner
indiv	87.5	partner
bind	66.66666667	stranger
indiv	86	stranger
bind	85	stranger
indiv	100	stranger
bind	66.66666667	partner
indiv	100	partner
bind	66	partner
indiv	95	partner
bind	23.33333333	partner
indiv	62.5	partner
bind	33.33333333	stranger
indiv	75	stranger
bind	42.33333333	partner
indiv	49	partner
bind	63.33333333	stranger
indiv	87.5	stranger
bind	54	stranger
indiv	91.5	stranger
bind	76.66666667	partner
indiv	100	partner
bind	71.33333333	partner
indiv	89	partner
bind	69	stranger
indiv	85.5	stranger
bind	66	partner
indiv	41	partner
bind	100	partner
indiv	99.5	partner
bind	100	stranger
indiv	100	stranger
bind	79.66666667	stranger
indiv	71.5	stranger
bind	96.33333333	partner
indiv	100	partner
bind	36	stranger
indiv	73.5	stranger
bind	74	partner
indiv	82.5	partner
bind	53.33333333	stranger
indiv	88.5	stranger
bind	63.33333333	stranger
indiv	92.5	stranger
bind	59	stranger
indiv	68.5	stranger
bind	64.33333333	stranger
indiv	88	stranger
bind	66	partner
indiv	94	partner
bind	70.33333333	partner
indiv	82	partner
bind	83	partner
indiv	73	partner
bind	27	stranger
indiv	50	stranger
bind	63	stranger
indiv	100	stranger
bind	68	partner
indiv	70.5	partner
bind	85.33333333	partner
indiv	100	partner
bind	66.66666667	partner
indiv	100	partner
bind	59.33333333	partner
indiv	92.5	partner
bind	73.66666667	partner
indiv	100	partner
bind	78.33333333	partner
indiv	90	partner
bind	81.66666667	partner
indiv	97.5	partner
bind	56.66666667	stranger
indiv	80	stranger
bind	79.33333333	stranger
indiv	90	stranger
bind	60.66666667	partner
indiv	94	partner
bind	100	partner
indiv	100	partner
bind	70.33333333	partner
indiv	61.5	partner
bind	90	stranger
indiv	90	stranger
bind	78.66666667	partner
indiv	81	partner
bind	66.66666667	partner
indiv	82	partner
bind	96.66666667	partner
indiv	95	partner
bind	100	partner
indiv	100	partner
bind	92.66666667	partner
indiv	95	partner
bind	82.66666667	partner
indiv	97	partner
bind	77.66666667	partner
indiv	85	partner
bind	94.33333333	partner
indiv	77.5	partner
bind	33.33333333	stranger
indiv	100	stranger
bind	74.66666667	partner
indiv	74	partner
bind	67.66666667	stranger
indiv	37	stranger
bind	100	partner
indiv	100	partner
bind	86.66666667	partner
indiv	85	partner
bind	56	partner
indiv	81.5	partner
bind	61.33333333	stranger
indiv	64	stranger
bind	59	stranger
indiv	100	stranger
bind	67.66666667	stranger
indiv	91	stranger
bind	83.33333333	partner
indiv	100	partner
bind	25	stranger
indiv	53	stranger
bind	65	partner
indiv	76.5	partner
bind	83	stranger
indiv	96	stranger
bind	90	partner
indiv	100	partner
bind	70.33333333	stranger
indiv	92	stranger
bind	100	partner
indiv	100	partner
bind	22.33333333	partner
indiv	24	partner
bind	54	partner
indiv	96.5	partner
bind	56.33333333	stranger
indiv	73.5	stranger
bind	54	stranger
indiv	70.5	stranger
bind	75	partner
indiv	87.5	partner
bind	77	partner
indiv	91	partner
bind	72	partner
indiv	87.5	partner
bind	75	partner
indiv	88.5	partner
bind	100	stranger
indiv	100	stranger
indiv	88.5	stranger
bind	75	stranger
indiv	80	stranger
bind	64	stranger
indiv	91	stranger
bind	83.33333333	stranger
indiv	93.5	stranger
bind	60	partner
indiv	90	partner
bind	71	stranger
indiv	75	stranger
bind	16.66666667	stranger
indiv	0	stranger
bind	56.33333333	stranger
indiv	86	stranger
bind	56.66666667	partner
indiv	100	partner
bind	83.33333333	partner
indiv	50	partner
bind	65.33333333	partner
indiv	76	partner
bind	93.33333333	partner
indiv	90	partner
bind	41.66666667	stranger
indiv	87.5	stranger
bind	68.66666667	partner
indiv	87.5	partner
bind	83.33333333	partner
indiv	50	partner
bind	72	partner
indiv	99	partner
bind	68.33333333	partner
indiv	100	partner
bind	58.33333333	stranger
indiv	75.5	stranger
bind	100	partner
indiv	99.5	partner
bind	62.33333333	stranger
indiv	34	stranger
bind	72.33333333	stranger
indiv	90.5	stranger
bind	30	stranger
indiv	82.5	stranger
bind	28	stranger
indiv	95.5	stranger
bind	100	stranger
indiv	100	stranger
bind	60	partner
indiv	98	partner
bind	89.66666667	partner
indiv	98.5	partner
bind	59.66666667	stranger
indiv	77.5	stranger
bind	73.33333333	stranger
indiv	100	stranger
bind	75	partner
indiv	82.5	partner
bind	74.33333333	partner
indiv	75.5	partner
bind	41.66666667	partner
indiv	75	partner
bind	73.33333333	partner
indiv	95	partner
bind	100	stranger
indiv	100	stranger
bind	20.66666667	stranger
indiv	60	stranger
bind	98.66666667	partner
indiv	100	partner
bind	71.66666667	partner
indiv	97.5	partner
bind	36.66666667	stranger
indiv	50	stranger
bind	83.33333333	stranger
indiv	93.5	stranger
bind	88	partner
indiv	100	partner
bind	81.66666667	partner
indiv	82	partner
bind	63	stranger
indiv	93.5	stranger
bind	45	partner
indiv	81.5	partner
bind	16.66666667	stranger
indiv	65	stranger
bind	95.33333333	stranger
indiv	99	stranger
bind	85.33333333	partner
indiv	80	partner
bind	58.33333333	stranger
indiv	83.5	stranger
bind	100	partner
indiv	100	partner
bind	63.33333333	stranger
indiv	95	stranger
bind	36	stranger
indiv	33	stranger
bind	100	stranger
indiv	100	stranger
bind	0	partner
indiv	100	partner
bind	97.33333333	stranger
indiv	94	stranger
bind	83.66666667	partner
indiv	32.5	partner
bind	87.66666667	stranger
indiv	70	stranger
bind	91.66666667	stranger
indiv	97.5	stranger
bind	82.66666667	stranger
indiv	95	stranger
bind	49.66666667	partner
indiv	28.5	partner
bind	90	partner
indiv	95	partner
bind	97.66666667	stranger
indiv	97.5	stranger
bind	86.33333333	partner
indiv	100	partner
bind	68.66666667	stranger
indiv	95.5	stranger
bind	45.33333333	partner
indiv	90	partner
bind	86.33333333	stranger
indiv	85.5	stranger
bind	68.33333333	partner
indiv	80	partner
bind	46.33333333	partner
indiv	63	partner
bind	57.33333333	partner
indiv	80	partner
bind	86.66666667	stranger
indiv	89	stranger
bind	65	partner
indiv	43.5	partner
bind	67	stranger
indiv	40	stranger
bind	97.66666667	partner
indiv	94.5	partner
bind	60	partner
indiv	100	partner
bind	49	partner
indiv	75	partner
bind	71	stranger
indiv	81.5	stranger
bind	93.33333333	partner
indiv	94.5	partner
bind	39	stranger
indiv	77.5	stranger
bind	66.66666667	partner
indiv	100	partner
bind	70	partner
indiv	95	partner
bind	97.33333333	partner
indiv	46.5	partner
